# Supplementary material for: Historical comparative genomics to track the evolution of fungal pathogens: a proof of concept
Source: BMC Genomics. 2026 Jan 12;27:164. doi: 10.1186/s12864-025-12472-2 (PMC12888477; doi:10.1186/s12864-025-12472-2)
Supplement: Supplementary file 2 — Supplementary Material 2. [file 12864_2025_12472_MOESM2_ESM.xlsx]

## Sheet: Supp.Table1
Table S1. Genome assembly statistics of all isolates used in this study, processed by funannotate.
Species	IMI accession no.	Assembly size (bp)	Largest scaffold (bp)	Average scaffold (bp)	No. of scaffolds	N50 (bp)	GC content (%)	No. of genes	No. of proteins	No. of tRNA	No. of unique proteins	No. of proteins with ≥1 ortholog	No. of single-copy orthologs	BioSample accession	SRA accession	Genome accession
Fusarium culmorum	113133	37766511	2720496	64338	587	1446018	47.76	11777	11455	322	206	11136	7598	SAMN44107511	SRR30921420	JBIQFV000000000
Fusarium culmorum	135794	37545998	2509205	50875	738	1551390	47.78	11777	11447	330	217	11129	7598	SAMN44107512	SRR30921419	JBIQFW000000000
Fusarium culmorum	159025	39904268	2745720	29085	1372	597651	47.92	12408	12076	332	526	11284	7598	SAMN44107513	SRR30921418	JBIQFX000000000
Fusarium culmorum	202042	36634568	2811282	81774	448	1580377	48.12	11999	11673	326	358	11217	7598	SAMN44107514	SRR30921471	JBIQFY000000000
Fusarium culmorum	270555	36693245	3070897	63264	580	1967691	47.97	11655	11324	331	151	11098	7598	SAMN44107515	SRR30921470	JBIQFZ000000000
Fusarium culmorum	309752	36873519	4357229	80686	457	1562986	48.1	11772	11447	325	217	11136	7598	SAMN44107516	SRR30921469	JBIQGA000000000
Fusarium culmorum	336336	38734768	4345757	63292	612	1144450	48.05	11894	11569	325	330	11115	7598	SAMN44107517	SRR30921468	JBIQGB000000000
Verticillium nonalfalfae	62131	32561908	1266691	49411	659	471952	55.64	9358	9119	239	45	9058	6591	SAMN44107543	SRR30921440	JBIQGN000000000
Verticillium nonalfalfae	62464	33095559	1150234	49030	675	352690	55.37	9226	8987	239	47	8925	6591	SAMN44107544	SRR30921438	JBIQGO000000000
Verticillium nonalfalfae	172737	33008527	1126642	46887	704	330290	55.65	9215	8976	239	42	8914	6591	SAMN44107546	SRR30921436	JBIQGQ000000000
Verticillium nonalfalfae	172738	32770518	1460965	48549	675	295441	55.89	9211	8972	239	42	8915	6591	SAMN44107547	SRR30921435	JBIQGR000000000
Verticillium nonalfalfae	172739	32906621	1092684	47899	687	370352	55.83	9252	9013	239	61	8930	6591	SAMN44107548	SRR30921434	JBIQGS000000000
Verticillium nonalfalfae	172746	33081469	1238115	43875	754	446365	55.56	9421	9181	240	59	9103	6591	SAMN44107549	SRR30921433	JBIQGT000000000
Verticillium albo-atrum	278734	35947168	570480	44489	808	112422	54.47	10130	9876	254	1102	8541	6591	SAMN44107550	SRR30921432	JBIPCI000000000
Verticillium nonalfalfae	295224	33734437	1432490	30093	1121	490616	55.35	9271	9033	238	61	8943	6591	SAMN44107551	SRR30921431	JBIQGU000000000
Verticillium nonalfalfae	298092	32631617	1148298	51308	636	389588	55.9	9231	8992	239	41	8936	6591	SAMN44107552	SRR30921430	JBIQGV000000000
Verticillium nonalfalfae	298093	32749526	1285568	52822	620	317390	55.78	9211	8972	239	42	8911	6591	SAMN44107553	SRR30921429	JBIQGW000000000
Verticillium nonalfalfae	298097	32777416	940837	49215	666	307590	55.75	9393	9153	240	43	9094	6591	SAMN44107554	SRR30921427	JBIQGX000000000
Verticillium nonalfalfae	298098	33315557	1098834	41801	797	347469	55.71	9295	9056	239	65	8967	6591	SAMN44107555	SRR30921426	JBIQGY000000000
Verticillium nonalfalfae	298102	33588631	1267296	28084	1196	476547	55.5	9282	9042	240	76	8941	6591	SAMN44107556	SRR30921425	JBIQGZ000000000
Verticillium albo-atrum	331060	35615096	3194474	404717	88	1482244	56.46	10192	9952	240	1433	8093	6591	SAMN44107558	SRR30921423	JBIPCJ000000000
Fusarium lateritium	126338	39935024	1603785	147907	270	449417	48.11	12351	12027	324	237	11740	7400	SAMN44107518	SRR30921467	JBIPBZ000000000
Fusarium lateritium	172217	37746444	2057732	102572	368	403394	47.44	11549	11229	320	977	10061	7400	SAMN44107519	SRR30921466	JBIQGC000000000
Fusarium lateritium	250545	37931455	382874	26268	1444	74565	48.72	12665	12335	330	406	11817	7400	SAMN44107520	SRR30921465	JBIPCA000000000
Fusarium lateritium	300533	37632154	8166260	380123	99	2985479	47.6	12308	11977	331	916	10895	7400	SAMN44107521	SRR30921464	JBIQGD000000000
Fusarium lateritium	301104	40709643	1936943	114353	356	568447	47.44	12351	12022	329	137	11863	7400	SAMN44107522	SRR30921463	JBIQGE000000000
Fusarium lateritium	317237	39536262	1660901	139212	284	447886	48.19	12582	12256	326	128	12096	7400	SAMN44107524	SRR30921460	JBIPCB000000000
Fusarium lateritium	332722	37663291	775024	61642	611	155930	48.63	12390	12065	325	539	11435	7400	SAMN44107525	SRR30921459	JBIPCC000000000
Fusarium lateritium	353158	39762813	1649313	103012	386	461965	48.17	12646	12322	324	119	12165	7400	SAMN44107527	SRR30921457	JBIPCE000000000
Fusarium lateritium	356570	38267956	1668730	129284	296	411961	48.29	12304	11983	321	123	11841	7400	SAMN44107528	SRR30921456	JBIQGG000000000
Fusarium lateritium	362216	37750447	2414655	175583	215	665441	47.55	12171	11855	316	846	10822	7400	SAMN44107529	SRR30921455	JBIPCF000000000
Fusarium lateritium	380165	39759082	1973711	86433	460	307081	48.24	12394	12069	325	154	11873	7400	SAMN44107530	SRR30921454	JBIPCG000000000

## Sheet: Supp. Table 2
Table S2 - Analyses of variants with a predicted large change in frequency over the time period of sampling
	SNPs				Indels
Species	>0.9 change	Total SNPs	Percentage	% deviance	>0.9 change	Total Indels	Percentage	% deviance
F. culmorum	2423	28717	0.084	0.122	89	874	0.1018	0.129
V. albo-atrum	4	569	0.007	0.116	4	273	0.0147	0.093
F. lateritium	26049	189970	0.137	0.152	1499	9905	0.1513	0.162

## Sheet: Supp. Table 3
Table S3 - analysis of gene types for SNPs showing >0.9 frequency change over time
Fusarium culmorum					Verticilium nonalfalfae						Fusarium lateritium
Gene name	1st position	2nd position	3rd position	Total	Gene name	1	2	3	totals			1	2	3	Total
phosphatidylinositol kinase- protein kinase tor1	21	5	69	95	Hypothetical	1	0	1	2	*	Amino-acid permease inda1	29	3	15	47
Beta-galactosidase (Lactase)	6	13	12	31	non_genic	0	0	0	2		MutS protein msh4	20	15	9	44
kinesin-like protein	2	4	1	7	Totals	1	0	1	4		glucosidase II	24	5	3	32
tRNA methyltransferase ppm2	3	1	2	6							hexose transporter hxt5	3	2	21	26
sporulation-induced protein	3	0	2	5	* one gene with GO term for "positive regulation of Arp2/3 complex-mediated actin nucleation; actin filament organization; actin binding". The other flagged as secreted protein SingalP(1-16)						plasma membrane H+-ATPase	7	15	1	23
Autophagy protein 29	1	1	2	4							Calcium channel yvc1	14	5	3	22
translational elongation factor EF-1 alpha	2	1	1	4							Coatomer subunit beta'	18	2	2	22
tyrosine/serine/threonine protein phosphatase pps1	1	0	3	4							Oligosaccharide translocation protein rft1	2	1	19	22
Vacuolar protein sorting-associated protein 13	4	0	0	4							Glutathione S-transferase 2	5	8	8	21
acetyl-coenzyme-A carboxylase	2	1	0	3							histidine permease	17	1	3	21
Alcohol acetyltransferase	1	0	2	3							biotin holocarboxylase synthetase	1	5	14	20
Cell division control protein 11	0	0	3	3							D-amino acid oxidase	11	4	4	19
DNA-dependent RNA polymerase II	2	0	1	3							methionyl-tRNA synthetase	11	4	4	19
Subunit of the glycosylphosphatidylinositol transamidase complex-like protein	3	0	0	3							Non-ribosomal peptide synthetase	14	2	3	19
DnaJ-like protein	0	2	0	2							RNA-binding protein Cwf29	11	3	5	19
GPI mannosyltransferase 1	2	0	0	2							tubulin-dependent ATPase kip3	16	3	0	19
Non-ribosomal peptide synthetase	1	1	0	2							diphthine synthase	13	1	4	18
phosphatidylinositol-3,5-bisphosphate 5-phosphatase	1	0	1	2							Enniatin synthetase	13	0	4	17
Sterol 24-C-methyltransferase erg6b	1	0	1	2							Pyruvate decarboxylase 1	2	2	13	17
TFIIH/NER complex ATP-dependent 5'-3' DNA helicase subunit	2	0	0	2							ribosome assembly	3	2	12	17
3-dehydroquinate dehydratase (3-dehydroquinase)	1	0	0	1							2-dehydropantoate 2-reductase (Ketopantoate reductase) (KPA reductase) (KPR)	3	1	12	16
acetyl-CoA hydrolase	1	0	0	1							Endoglucanase gh5-1	13	2	1	16
arginyl-tRNA synthetase	1	0	0	1							glutamate synthase [NADH]	15	0	0	15
ATP-dependent RNA helicase	1	0	0	1							actin	9	2	3	14
autophagy protein	1	0	0	1							Lysophospholipase 1	14	0	0	14
bifunctional farnesyl-diphosphate farnesyltransferase/squalene synthase	0	0	1	1							mannosyltransferase	2	3	9	14
Calcium channel yvc1	1	0	0	1							Multicopper oxidase aurL2	2	2	10	14
CCA tRNA nucleotidyltransferase, mitochondrial	1	0	0	1							N-malonyltransferase fdb2	3	0	10	13
cleavage polyadenylation factor subunit fip1	0	0	1	1							Cell division control protein 11	5	3	4	12
Cytosolic iron-sulfur protein assembly protein	1	0	0	1							ferric-chelate reductase Frp1	3	1	8	12
D-amino acid oxidase	0	1	0	1							J domain-containing protein 1	2	0	10	12
DNA polymerase epsilon catalytic subunit	0	0	1	1							ubiquitin-specific protease ubp2	3	6	3	12
Elongator subunit elp4	0	1	0	1							beta-glucosidase	4	3	4	11
isocitrate dehydrogenase (NAD(+)) idh1	0	0	1	1							carnitine transporter	6	4	1	11
Mannan polymerase II complex anp1 subunit	0	1	0	1							Deoxyhypusine synthase	0	0	11	11
Multidrug resistance protein	0	1	0	1							Dicer-like protein 2	2	7	2	11
nicotinate-nucleotide diphosphorylase (carboxylating)	1	0	0	1							polyketide synthase	0	0	11	11
Peptidyl-prolyl isomerase cwc27	0	1	0	1							Probable phosphoglycerate mutase pmu1	1	6	4	11
Suppressor of the cold-sensitive snRNP bioproteinsis mutant brr1-1	0	1	0	1							Sir2 histone deacetylase Hst2	8	1	2	11
transcription factor, contains a PHD finger motif	1	0	0	1							Ubiquitin fusion degradation protein 4	3	7	1	11
Translation initiation factor 3 subunit b	1	0	0	1							LRR receptor-like serine/threonine-protein kinase RGI2	4	4	2	10
tRNA-splicing endonuclease subunit	0	0	1	1							plasma membrane calcium	7	1	2	10
urea active transporter	1	0	0	1							polyketide beta-ketoacyl-synthase	5	5	0	10
vacuolar alkaline phosphatase	1	0	0	1							autophagy protein 13	5	1	3	9
Vacuolar import and degradation protein 27	0	1	0	1							auxilin-like clathrin-binding protein required for normal clathrin function	1	2	6	9
Valine--pyruvate aminotransferase	0	1	0	1							kinesin-like nuclear fusion protein	4	2	3	9
Sum_annotated	71	37	105	213							tRNA (adenine-N(1)-)-methyltransferase catalytic subunit trm61	7	1	1	9
Hypothetical	296	223	258	777							choline phosphate cytidylyltransferase	7	1	0	8
non_genic	0	0	0	1433							coq1 putative hexaprenyl diphosphate synthase	7	0	1	8
Totals	367	260	363	2423							CtIP- endonuclease	4	3	1	8
											cysteinyl-tRNA synthetase	2	2	4	8
											Lanosterol 14-alpha-demethylase	1	4	3	8
											Proteolipid protein 2	7	1	0	8
											pyridoxamine-phosphate oxidase	5	2	1	8
											Ribosome assembly protein rrb1	3	3	2	8
											Sorting nexin mvp1	1	5	2	8
											tRNA (guanine-N(7)-)-methyltransferase non-catalytic subunit trm82	5	1	2	8
											Urease	3	0	5	8
											Uridine nucleosidase 1	6	1	1	8
											Alcohol acetyltransferase	1	1	5	7
											glucose transporter	1	3	3	7
											Accumulation of DYads	2	2	2	6
											Amidase chry2	1	5	0	6
											conidiation-specific expression protein	2	0	4	6
											endo-1,3-beta glucanase	3	2	1	6
											General amino acid permease	1	5	0	6
											Hexadecenal dehydrogenase	0	2	4	6
											Integral membrane protein SED5	0	2	4	6
											medium-chain fatty acid-CoA ligase faa2	0	6	0	6
											Mitochondrial outer membrane protein iml2	1	1	4	6
											Multidrug resistance protein	0	0	6	6
											Pre-mRNA-splicing factor cwf19	1	0	5	6
											retromer complex subunit Vps35	2	3	1	6
											rRNA-processing protein utp21	1	1	4	6
											Superoxide dismutase [Mn], mitochondrial	0	3	3	6
											thioredoxin trx1	2	1	3	6
											TTAGGG repeat binding factor	1	5	0	6
											37S ribosomal protein S24, mitochondrial	0	3	2	5
											Alpha-ketoglutarate-dependent xanthine dioxygenase xan-1	1	1	3	5
											Cytochrome c oxidase assembly protein cox15	1	3	1	5
											DNA repair protein rad50	1	0	4	5
											GAL4-like Zn(II)2Cys6 (or C6 zinc) binuclear cluster DNA-binding domain	1	0	4	5
											geranylgeranyl pyrophosphate synthetase	2	3	0	5
											glycoside hydrolase 3	0	1	4	5
											glycosylphosphatidylinositol anchor biosynthesis	2	1	2	5
											inositol polyphosphate kinase kcs1	2	1	2	5
											N-terminal acetyltransferase A complex catalytic subunit ard1	4	0	1	5
											NADH-cytochrome b5 reductase	4	1	0	5
											Oleate hydroxylase fah12	0	2	3	5
											Palmitoyl-protein thioesterase 1	1	1	3	5
											phosphoglycerate kinase	1	1	3	5
											Polynucleotide 5'-hydroxyl-kinase grc3	3	0	2	5
											proteinase B	4	1	0	5
											Putative nitroreductase	4	1	0	5
											Putative serine/threonine protein phosphatase	0	3	2	5
											rho GDP dissociation inhibitor	0	2	3	5
											ubiquitin-specific protease ubp15	0	1	4	5
											Zinc resistance conferring protein	0	0	5	5
											BLI-3 blue-light-inducible Bli-3 protein	4	0	0	4
											Catalase-peroxidase 2	2	0	2	4
											Chitin synthase, class 3	4	0	0	4
											DUF1279 super	1	1	2	4
											ESCRT-0 subunit protein hse1	3	0	1	4
											HIR complex subunit	2	2	0	4
											Histone acetyltransferase	4	0	0	4
											hypoxanthine-guanine phosphoribosyltransferase	2	0	2	4
											intercellular trafficking and secretion	0	0	4	4
											Na+/Pi symporter	3	0	1	4
											NAD(+) kinase	0	0	4	4
											negative cofactor 2 transcription regulator complex subunit ncb2	2	1	1	4
											Phosphatase dcr2	2	1	1	4
											Phosphatidylinositol 3,5-bisphosphate-binding protein	3	0	1	4
											U3 snoRNP protein	3	1	0	4
											[NU+] prion formation protein 1	0	1	2	3
											54S ribosomal protein L38, mitochondrial	0	2	1	3
											CDC27 protein	0	1	2	3
											Cutinase transcription factor 1 beta	3	0	0	3
											Dipeptidyl peptidase 4	2	0	1	3
											Endopolyphosphatase	2	0	1	3
											Exosome complex component rrp4	1	0	2	3
											G protein subunit beta	3	0	0	3
											glycine cleavage system H-protein subunit	0	2	1	3
											high affinity glucose transporter	1	2	0	3
											mitochondrial phosphate carrier protein	0	1	2	3
											NAD-dependent malic enzyme, mitochondrial	2	0	1	3
											nucleoside diphosphate kinase Ndk1	1	1	1	3
											Peptidyl-prolyl cis-trans isomerase cyp10	1	1	1	3
											Phosphopantothenate--cysteine ligase cab2	1	1	1	3
											Pre-mRNA-splicing factor	2	1	0	3
											Prefoldin subunit 6	1	1	1	3
											proline dehydrogenase	1	1	1	3
											Putative oxidoreductase bli-4, mitochondrial	2	0	1	3
											RFC checkpoint protein Rad17	0	0	3	3
											RNA methyltransferase tRNA(m5U54)methyltransferase	1	0	2	3
											transcription-associated protein 1	2	0	1	3
											tRNA (adenine(58)-N(1))-methyltransferase non-catalytic subunit trm6	3	0	0	3
											3'-5' exonuclease	0	0	2	2
											acid phosphatase pho5	1	0	1	2
											ADP-ribosylation factor GTPase activating protein, ER-Golgi transport	0	2	0	2
											alpha,alpha-trehalase nth1	0	1	1	2
											anthranilate phosphoribosyltransferase	1	0	1	2
											Astra associated protein 1 Asa1	0	0	2	2
											Branchpoint-bridging protein	0	0	2	2
											cell cycle RNA binding protein whi3	1	1	0	2
											Chitin synthase, class 7	2	0	0	2
											condensin complex non-SMC subunit Cnd1	1	0	1	2
											DEAH-box RNA helicase prp16	1	1	0	2
											DNA repair protein RAD16	2	0	0	2
											ferrioxamine B transporter	1	0	1	2
											Glucose-repressible alcohol dehydrogenase transcriptional effector	1	1	0	2
											GTP-binding protein Rho1	0	1	1	2
											LETM1 domain-containing protein ylh47	0	0	2	2
											MAP kinase kinase (MEK)	1	0	1	2
											metalloendopeptidase	2	0	0	2
											Microtubule-nucleating Tub4p (gamma-tubulin) complex component	2	0	0	2
											monothiol glutaredoxin grx5	1	1	0	2
											MutS protein 1	1	1	0	2
											N-acetylglucosaminyldiphosphodolichol N-acetylglucosaminyltransferase catalytic subunit alg13	0	2	0	2
											Nem1-Spo7 phosphatase regulatory subunit	1	1	0	2
											Non-essential glycogen phosphorylase	2	0	0	2
											phosphatidylinositol kinase- protein kinase tor1	0	0	2	2
											Protein arg-6, mitochondrial	2	0	0	2
											Putative zinc transporter msc2	0	0	2	2
											Ribulose bisphosphate carboxylase large chain	0	1	1	2
											serine/threonine protein kinase, AGC	1	1	0	2
											Sigma-adaptin 3A	1	0	1	2
											Signal recognition particle	1	1	0	2
											Sodium- and chloride-dependent GABA transporter 1	0	1	1	2
											transglycosylase	2	0	0	2
											U4/U6.U5 snRNP associated protein	2	0	0	2
											26S proteasome regulatory subunit 7	0	0	1	1
											40S ribosomal protein S16	0	0	1	1
											40S ribosomal protein S27	0	0	1	1
											5'-flap endonuclease	1	0	0	1
											60S ribosomal protein L24	0	0	1	1
											acetyl-CoA hydrolase	0	0	1	1
											acyl-CoA-binding protein (ACBP)/diazepam binding inhibitor (DBI)/endozepine (EP)	0	1	0	1
											APC5 protein	0	1	0	1
											ATP-dependent DNA helicase chl1	1	0	0	1
											C-4 sterol methyl oxidase	1	0	0	1
											catalase A	0	0	1	1
											clathrin associated protein complex medium subunit	0	1	0	1
											copper-binding transcription factor	1	0	0	1
											CTD phosphatase Fcp1	1	0	0	1
											Cut9-interacting protein scn1	1	0	0	1
											Cyclin-dependent kinases regulatory subunit (Cell division control protein cks1)	0	0	1	1
											cytosolic leucyl tRNA synthetase	0	0	1	1
											Dihydroorotate dehydrogenase (quinone), mitochondrial	0	0	1	1
											DNA ligase (ATP)	0	0	1	1
											DNA photolyase phr1	0	0	1	1
											DNA polymerase zeta	0	1	0	1
											DNA replication endonuclease-helicase Dna2	0	1	0	1
											DNA replication protein	0	1	0	1
											DNA-binding transcription factor	0	0	1	1
											DNA-directed DNA polymerase epsilon, subunit B	0	0	1	1
											E3 ubiquitin-protein ligase hrd1	0	1	0	1
											Elongator subunit	0	0	1	1
											Eukaryotic peptide chain release factor GTP-binding subunit	1	0	0	1
											Eukaryotic translation initiation factor 4B	0	1	0	1
											fimbrin	1	0	0	1
											Fructose-1,6-bisphosphatase	0	0	1	1
											GDP-mannose transporter into the lumen of the Golgi	0	0	1	1
											glycerophosphoinositol permease	0	0	1	1
											glycine decarboxylase subunit P	0	0	1	1
											H(+)-transporting V1 sector ATPase subunit H	1	0	0	1
											histone H4-like TAF Taf6, SAGA complex subunit	1	0	0	1
											Interface between microtubules and kinetochore protein	0	0	1	1
											isocitrate lyase 1	1	0	0	1
											low-affinity methionine permease	0	0	1	1
											low-affinity Zn(2+) transporter zrt2	0	0	1	1
											Macrophage colony-stimulating factor 1 receptor	1	0	0	1
											mitochondrial aldehyde dehydrogenase	1	0	0	1
											mitochondrial membrane protein	0	0	1	1
											mitochondrial thiamine pyrophosphate transporter	1	0	0	1
											Mitotic spindle checkpoint component mad2	0	0	1	1
											ndufs1 NADH-ubiquinone oxidoreductase subunit	0	1	0	1
											Nonribosomal peptide synthetase chry1	1	0	0	1
											Nuclear control of ATPase protein 2	1	0	0	1
											OTU protein	1	0	0	1
											Peroxisomal membrane protein PMP27	0	0	1	1
											phosphatidylethanolamine N-methyltransferase	0	1	0	1
											phosphatidylserine decarboxylase 1	1	0	0	1
											poly(U)-specific 3'-to-5' RNA exonuclease	0	1	0	1
											Proteasome subunit alpha type-4	0	0	1	1
											Protein ssh4	1	0	0	1
											protein translocase subunit	0	1	0	1
											Putative NADH-ubiquinone oxidoreductase 30.4 kDa subunit, mitochondrial	1	0	0	1
											putative protein kinase YGL059W	1	0	0	1
											putrescine aminopropyltransferase	1	0	0	1
											Ras- protein rsr1	1	0	0	1
											ribosomal protein P0 (A0) (L10E)	0	0	1	1
											Secreted virulence factor mc69	0	0	1	1
											serine palmitoyltransferase component	1	0	0	1
											serine/threonine-protein kinase dbf2	1	0	0	1
											Short-chain dehydrogenase/reductase aba4	0	1	0	1
											small nuclear ribonucleoprotein Sm D3	1	0	0	1
											subunit of the Arp2/3 complex	1	0	0	1
											Synaptotagmin-like protein 2	0	0	1	1
											transcriptional repressor proteinral negative regulator of transcription subunit 4	0	0	1	1
											Translation initiation factor 1A	0	1	0	1
											transport protein particle 22 kDa subunit	1	0	0	1
											Twinfilin-1	0	0	1	1
											ubiquitin conjugating enzyme Ubc7/UbcP3	0	1	0	1
											uracil permease	0	1	0	1
											Vacuolar protein sorting-associated protein 13	1	0	0	1
											Vacuolar protein sorting-associated protein 8	0	0	1	1
											Valine--pyruvate aminotransferase	1	0	0	1
											Vitamin B6 transporter	0	0	1	1
											WD domain protein	1	0	0	1
											white collar 2 type of transcription factor	1	0	0	1
											Sum_annotated	592	291	487	1370
											Hypothetical	4836	2592	4257	11685
											non_genic	0	0	0	12994
											Totals	5428	2883	4744	26049

## Sheet: Supp. table 4
Table S4 - Overlap in GO cateogires between F. culmorum and F. lateritium
F. culmorum GO categories enriched among SNPs showing >0.9 change in frequency over time								F. lateritium GO categories enriched among SNPs showing >0.9 change in frequency over time
	All_count	CodingSNP_count	All_prop	CodingSNP_prop	Diff_prop	Fisher_log10_FDR_p	GO description	GO category			All_count	CodingSNP_count	All_prop	CodingSNP_prop	Diff_prop	Fisher_log10_FDR_p	GO description	GO category
GO:0016614	23	42	0	0.005	0.005	-37.347	oxidoreductase activity, acting on CH-OH group of donors	molecular_function		GO:0020037	157	311	0.001	0.003	0.002	-42.847	heme binding	molecular_function
GO:0016242	1	26	0	0.003	0.003	-31.445	negative regulation of macroautophagy	biological_process		GO:0044550	56	170	0	0.002	0.001	-33.524	secondary metabolite biosynthetic process	biological_process
GO:0031330	5	26	0	0.003	0.003	-27.815	obsolete negative regulation of cellular catabolic process	biological_process		GO:0005506	153	262	0.001	0.003	0.002	-30.661	iron ion binding	molecular_function
GO:0009712	4	21	0	0.003	0.003	-22.294	catechol-containing compound metabolic process	biological_process		GO:0022853	170	271	0.001	0.003	0.002	-29.222	active monoatomic ion transmembrane transporter activity	molecular_function
GO:0018576	4	21	0	0.003	0.003	-22.294	catechol 1,2-dioxygenase activity	molecular_function		GO:0015295	118	212	0.001	0.002	0.002	-26.355	solute:proton symporter activity	molecular_function
GO:0031929	19	26	0	0.003	0.003	-21.21	TOR signaling	biological_process		GO:0031177	26	102	0	0.001	0.001	-23.521	phosphopantetheine binding	molecular_function
GO:0004565	4	19	0	0.002	0.002	-19.853	beta-galactosidase activity	molecular_function		GO:0031981	326	36	0.002	0	-0.001	-23.102	nuclear lumen	cellular_component
GO:0009341	4	19	0	0.002	0.002	-19.853	beta-galactosidase complex	cellular_component		GO:0008643	108	187	0.001	0.002	0.001	-22.255	carbohydrate transport	biological_process
GO:0016236	32	28	0	0.003	0.003	-19.716	macroautophagy	biological_process		GO:0015144	110	187	0.001	0.002	0.001	-21.782	carbohydrate transmembrane transporter activity	molecular_function
GO:0031329	42	26	0	0.003	0.003	-15.571	obsolete regulation of cellular catabolic process	biological_process		GO:0009116	31	100	0	0.001	0.001	-20.557	nucleoside metabolic process	biological_process
GO:0004197	21	21	0	0.003	0.002	-15.275	cysteine-type endopeptidase activity	molecular_function		GO:0045944	129	199	0.001	0.002	0.001	-20.481	positive regulation of transcription by RNA polymerase II	biological_process
GO:0004674	93	29	0	0.004	0.003	-11.415	protein serine/threonine kinase activity	molecular_function		GO:0016877	35	102	0	0.001	0.001	-19.585	ligase activity, forming carbon-sulfur bonds	molecular_function
GO:0044877	79	27	0	0.003	0.003	-11.339	protein-containing complex binding	molecular_function		GO:0044267	684	162	0.003	0.002	-0.002	-18.404	NA	NA
GO:0004313	2	11	0	0.001	0.001	-11.167	[acyl-carrier-protein] S-acetyltransferase activity	molecular_function		GO:0140658	31	92	0	0.001	0.001	-17.756	ATP-dependent chromatin remodeler activity	molecular_function
GO:0004314	2	11	0	0.001	0.001	-11.167	[acyl-carrier-protein] S-malonyltransferase activity	molecular_function		GO:1903508	150	204	0.001	0.002	0.001	-17.357	obsolete positive regulation of nucleic acid-templated transcription	biological_process
GO:0004317	2	11	0	0.001	0.001	-11.167	obsolete (3R)-3-hydroxypalmitoyl-[acyl-carrier-protein] dehydratase activity	molecular_function		GO:0031224	513	464	0.003	0.005	0.002	-16.076	obsolete intrinsic component of membrane	cellular_component
GO:0004318	2	11	0	0.001	0.001	-11.167	enoyl-[acyl-carrier-protein] reductase (NADH) activity	molecular_function		GO:0044255	252	278	0.001	0.003	0.001	-16.07	obsolete cellular lipid metabolic process	biological_process
GO:0031324	76	26	0	0.003	0.003	-10.99	obsolete negative regulation of cellular metabolic process	biological_process		GO:0004435	7	52	0	0.001	0	-15.424	phosphatidylinositol-4,5-bisphosphate phospholipase C activity	molecular_function
GO:0030246	32	19	0	0.002	0.002	-10.986	carbohydrate binding	molecular_function		GO:0033609	2	42	0	0	0	-15.408	oxalate metabolic process	biological_process
GO:0044275	33	19	0	0.002	0.002	-10.819	obsolete cellular carbohydrate catabolic process	biological_process		GO:0003735	135	6	0.001	0	-0.001	-15.058	structural constituent of ribosome	molecular_function
GO:0004312	4	11	0	0.001	0.001	-10.071	fatty acid synthase activity	molecular_function		GO:0008270	460	419	0.002	0.004	0.002	-14.811	zinc ion binding	molecular_function
GO:0005835	4	11	0	0.001	0.001	-10.071	fatty acid synthase complex	cellular_component		GO:0071702	462	418	0.002	0.004	0.002	-14.524	obsolete organic substance transport	biological_process
GO:0023052	156	31	0.001	0.004	0.003	-8.209	signaling	biological_process		GO:0031328	169	205	0.001	0.002	0.001	-14.24	obsolete positive regulation of cellular biosynthetic process	biological_process
GO:0005506	149	30	0.001	0.004	0.003	-8.038	iron ion binding	molecular_function		GO:1905039	94	142	0	0.001	0.001	-14.148	carboxylic acid transmembrane transport	biological_process
GO:0016052	112	26	0.001	0.003	0.003	-7.97	carbohydrate catabolic process	biological_process		GO:0071949	99	145	0.001	0.001	0.001	-13.676	FAD binding	molecular_function
GO:0007154	189	33	0.001	0.004	0.003	-7.555	cell communication	biological_process		GO:0000278	123	6	0.001	0	-0.001	-13.256	mitotic cell cycle	biological_process
GO:0140534	53	18	0	0.002	0.002	-7.348	endoplasmic reticulum protein-containing complex	cellular_component		GO:0003333	81	127	0	0.001	0.001	-13.244	amino acid transmembrane transport	biological_process
GO:0001676	12	11	0	0.001	0.001	-7.348	long-chain fatty acid metabolic process	biological_process		GO:0046943	104	147	0.001	0.001	0.001	-13.242	carboxylic acid transmembrane transporter activity	molecular_function
GO:0006749	17	12	0	0.001	0.001	-7.238	glutathione metabolic process	biological_process		GO:0048015	11	52	0	0.001	0	-13.004	phosphatidylinositol-mediated signaling	biological_process
GO:0006633	31	14	0	0.002	0.002	-6.757	fatty acid biosynthetic process	biological_process		GO:0140014	121	6	0.001	0	-0.001	-12.865	mitotic nuclear division	biological_process
GO:0044248	469	53	0.002	0.006	0.004	-6.455	obsolete cellular catabolic process	biological_process		GO:0006298	16	58	0	0.001	0	-12.696	mismatch repair	biological_process
GO:0016812	8	9	0	0.001	0.001	-6.318	hydrolase activity, acting on carbon-nitrogen (but not peptide) bonds, in cyclic amides	molecular_function		GO:0019441	9	48	0	0	0	-12.632	L-tryptophan catabolic process to kynurenine	biological_process
GO:0006464	398	46	0.002	0.006	0.003	-5.689	NA	NA		GO:0048017	12	52	0	0.001	0	-12.494	obsolete inositol lipid-mediated signaling	biological_process
GO:0044262	85	19	0	0.002	0.002	-5.394	obsolete cellular carbohydrate metabolic process	biological_process		GO:0005730	150	13	0.001	0	-0.001	-12.347	nucleolus	cellular_component
GO:0004553	177	25	0.001	0.003	0.002	-4.072	hydrolase activity, hydrolyzing O-glycosyl compounds	molecular_function		GO:0000981	295	287	0.002	0.003	0.001	-12.28	DNA-binding transcription factor activity, RNA polymerase II-specific	molecular_function
GO:0005739	549	4	0.003	0	-0.002	-4.002	mitochondrion	cellular_component		GO:0015171	86	127	0	0.001	0.001	-12.159	amino acid transmembrane transporter activity	molecular_function
GO:0006725	1137	20	0.006	0.002	-0.004	-3.656	obsolete cellular aromatic compound metabolic process	biological_process		GO:0022626	69	0	0	0	0	-10.6	cytosolic ribosome	cellular_component
GO:1901564	1188	87	0.006	0.011	0.004	-3.187	obsolete organonitrogen compound metabolic process	biological_process		GO:0015926	54	92	0	0.001	0.001	-10.539	glucosidase activity	molecular_function
GO:0005887	154	21	0.001	0.003	0.002	-3.097	NA	NA		GO:0004252	46	84	0	0.001	0.001	-10.463	serine-type endopeptidase activity	molecular_function
GO:0031226	155	21	0.001	0.003	0.002	-3.065	obsolete intrinsic component of plasma membrane	cellular_component		GO:0051173	214	218	0.001	0.002	0.001	-10.386	obsolete positive regulation of nitrogen compound metabolic process	biological_process
GO:1901360	1186	23	0.006	0.003	-0.003	-3.056	obsolete organic cyclic compound metabolic process	biological_process		GO:0016021	424	359	0.002	0.004	0.001	-9.983	NA	NA
GO:0046777	10	6	0	0.001	0.001	-2.856	protein autophosphorylation	biological_process		GO:0031325	219	218	0.001	0.002	0.001	-9.808	obsolete positive regulation of cellular metabolic process	biological_process
GO:0030570	16	7	0	0.001	0.001	-2.854	pectate lyase activity	molecular_function		GO:0005789	137	16	0.001	0	-0.001	-9.095	endoplasmic reticulum membrane	cellular_component
GO:0046483	1134	22	0.006	0.003	-0.003	-2.843	obsolete heterocycle metabolic process	biological_process		GO:0003952	1	25	0	0	0	-9.092	NAD+ synthase (glutamine-hydrolyzing) activity	molecular_function
GO:0009100	79	14	0	0.002	0.001	-2.828	glycoprotein metabolic process	biological_process		GO:0007131	11	41	0	0	0	-9.017	reciprocal meiotic recombination	biological_process
GO:0005576	99	15	0.001	0.002	0.001	-2.418	extracellular region	cellular_component		GO:0008484	11	41	0	0	0	-9.017	sulfuric ester hydrolase activity	molecular_function
GO:0034067	3	4	0	0	0	-2.377	protein localization to Golgi apparatus	biological_process		GO:0005615	27	59	0	0.001	0	-8.852	extracellular space	cellular_component
GO:0071704	2406	148	0.013	0.018	0.005	-2.263	obsolete organic substance metabolic process	biological_process		GO:0098827	135	16	0.001	0	-0.001	-8.78	endoplasmic reticulum subcompartment	cellular_component
GO:0019438	579	8	0.003	0.001	-0.002	-2.151	obsolete aromatic compound biosynthetic process	biological_process		GO:0042254	164	24	0.001	0	-0.001	-8.78	ribosome biogenesis	biological_process
GO:0071949	95	14	0.001	0.002	0.001	-2.101	FAD binding	molecular_function		GO:0030983	9	37	0	0	0	-8.559	mismatched DNA binding	molecular_function
GO:0003989	1	3	0	0	0	-1.936	acetyl-CoA carboxylase activity	molecular_function		GO:0010181	45	75	0	0.001	0.001	-8.364	FMN binding	molecular_function
GO:0000155	17	6	0	0.001	0.001	-1.927	phosphorelay sensor kinase activity	molecular_function		GO:0004334	4	29	0	0	0	-8.364	fumarylacetoacetase activity	molecular_function
GO:0031975	207	0	0.001	0	-0.001	-1.895	obsolete envelope	cellular_component		GO:0043531	8	35	0	0	0	-8.339	ADP binding	molecular_function
GO:0006355	444	5	0.002	0.001	-0.002	-1.895	regulation of DNA-templated transcription	biological_process		GO:0034622	194	35	0.001	0	-0.001	-8.018	NA	NA
GO:0060089	18	6	0	0.001	0.001	-1.837	molecular transducer activity	molecular_function		GO:0006570	12	39	0	0	0	-7.897	tyrosine metabolic process	biological_process
GO:0044237	2307	139	0.012	0.017	0.005	-1.769	obsolete cellular metabolic process	biological_process		GO:0005654	149	22	0.001	0	-0.001	-7.865	nucleoplasm	cellular_component
GO:0051716	409	35	0.002	0.004	0.002	-1.746	cellular response to stimulus	biological_process		GO:0140664	11	37	0	0	0	-7.643	ATP-dependent DNA damage sensor activity	molecular_function
GO:0044271	788	15	0.004	0.002	-0.002	-1.731	obsolete cellular nitrogen compound biosynthetic process	biological_process		GO:0042175	132	18	0.001	0	0	-7.583	nuclear outer membrane-endoplasmic reticulum membrane network	cellular_component
GO:0090304	915	19	0.005	0.002	-0.003	-1.722	nucleic acid metabolic process	biological_process		GO:0004359	3	25	0	0	0	-7.446	glutaminase activity	molecular_function
GO:0034654	541	8	0.003	0.001	-0.002	-1.709	nucleobase-containing compound biosynthetic process	biological_process		GO:0008553	2	23	0	0	0	-7.375	P-type proton-exporting transporter activity	molecular_function
GO:1990904	339	3	0.002	0	-0.001	-1.675	ribonucleoprotein complex	cellular_component		GO:0120029	2	23	0	0	0	-7.375	proton export across plasma membrane	biological_process
GO:0065008	183	0	0.001	0	-0.001	-1.63	regulation of biological quality	biological_process		GO:0007189	8	32	0	0	0	-7.258	adenylate cyclase-activating G protein-coupled receptor signaling pathway	biological_process
GO:0010556	374	4	0.002	0	-0.001	-1.611	regulation of macromolecule biosynthetic process	biological_process		GO:0007190	8	32	0	0	0	-7.258	activation of adenylate cyclase activity	biological_process
GO:0031326	376	4	0.002	0	-0.001	-1.611	obsolete regulation of cellular biosynthetic process	biological_process		GO:0043949	8	32	0	0	0	-7.258	regulation of cAMP-mediated signaling	biological_process
GO:0000160	21	6	0	0.001	0.001	-1.601	phosphorelay signal transduction system	biological_process		GO:0000279	18	44	0	0	0	-7.253	M phase	biological_process
GO:0015205	7	4	0	0	0	-1.574	nucleobase transmembrane transporter activity	molecular_function		GO:0007127	18	44	0	0	0	-7.253	meiosis I	biological_process
GO:0006508	333	29	0.002	0.004	0.002	-1.524	proteolysis	biological_process		GO:0007134	18	44	0	0	0	-7.253	meiotic telophase I	biological_process
GO:0044773	14	5	0	0.001	0.001	-1.524	mitotic DNA damage checkpoint signaling	biological_process		GO:0016653	9	33	0	0	0	-7.158	oxidoreductase activity, acting on NAD(P)H, heme protein as acceptor	molecular_function
GO:1901362	625	11	0.003	0.001	-0.002	-1.508	obsolete organic cyclic compound biosynthetic process	biological_process		GO:0034470	179	33	0.001	0	-0.001	-7.148	obsolete ncRNA processing	biological_process
GO:0018130	591	10	0.003	0.001	-0.002	-1.503	obsolete heterocycle biosynthetic process	biological_process		GO:0016887	243	216	0.001	0.002	0.001	-7.053	ATP hydrolysis activity	molecular_function
GO:0010467	915	20	0.005	0.002	-0.002	-1.503	gene expression	biological_process		GO:0005739	565	178	0.003	0.002	-0.001	-6.929	mitochondrion	cellular_component
GO:2000112	371	4	0.002	0	-0.001	-1.488	obsolete regulation of cellular macromolecule biosynthetic process	biological_process		GO:0016570	53	1	0	0	0	-6.847	obsolete histone modification	biological_process
GO:0005694	180	0	0.001	0	-0.001	-1.483	chromosome	cellular_component		GO:0007005	119	16	0.001	0	0	-6.841	mitochondrion organization	biological_process
GO:0005515	994	67	0.005	0.008	0.003	-1.434	protein binding	molecular_function		GO:0019933	9	32	0	0	0	-6.831	cAMP-mediated signaling	biological_process
GO:0051252	355	4	0.002	0	-0.001	-1.383	regulation of RNA metabolic process	biological_process		GO:0019935	9	32	0	0	0	-6.831	obsolete cyclic-nucleotide-mediated signaling	biological_process
GO:0005740	165	0	0.001	0	-0.001	-1.352	mitochondrial envelope	cellular_component		GO:0031279	9	32	0	0	0	-6.831	obsolete regulation of cyclase activity	biological_process
GO:0016071	169	0	0.001	0	-0.001	-1.341	mRNA metabolic process	biological_process		GO:0045761	9	32	0	0	0	-6.831	regulation of adenylate cyclase activity	biological_process
										GO:0051339	9	32	0	0	0	-6.831	obsolete regulation of lyase activity	biological_process
										GO:0006464	411	119	0.002	0.001	-0.001	-6.632	NA	NA
										GO:0004930	10	32	0	0	0	-6.397	G protein-coupled receptor activity	molecular_function
										GO:0000407	17	40	0	0	0	-6.381	phagophore assembly site	cellular_component
										GO:0044242	53	73	0	0.001	0	-6.179	obsolete cellular lipid catabolic process	biological_process
										GO:0000045	18	40	0	0	0	-5.967	autophagosome assembly	biological_process
										GO:0019932	11	32	0	0	0	-5.892	obsolete second-messenger-mediated signaling	biological_process
										GO:0043169	89	10	0	0	0	-5.861	cation binding	molecular_function
										GO:0022625	39	0	0	0	0	-5.647	cytosolic large ribosomal subunit	cellular_component
										GO:0007018	23	44	0	0	0	-5.615	microtubule-based movement	biological_process
										GO:0015205	10	30	0	0	0	-5.548	nucleobase transmembrane transporter activity	molecular_function
										GO:0034655	86	10	0	0	0	-5.529	nucleobase-containing compound catabolic process	biological_process
										GO:0002181	38	0	0	0	0	-5.423	cytoplasmic translation	biological_process
										GO:0000785	81	9	0	0	0	-5.409	chromatin	cellular_component
										GO:0004185	13	33	0	0	0	-5.35	serine-type carboxypeptidase activity	molecular_function
										GO:0030036	50	2	0	0	0	-5.271	actin cytoskeleton organization	biological_process
										GO:0005759	80	9	0	0	0	-5.233	mitochondrial matrix	cellular_component
										GO:0009199	37	0	0	0	0	-5.185	obsolete ribonucleoside triphosphate metabolic process	biological_process
										GO:0016712	5	22	0	0	0	-5.158	oxidoreductase activity, acting on paired donors, with incorporation or reduction of molecular oxygen, reduced flavin or flavoprotein as one donor, and incorporation of one atom of oxygen	molecular_function
										GO:0044270	100	15	0.001	0	0	-5.127	obsolete cellular nitrogen compound catabolic process	biological_process
										GO:0006366	328	255	0.002	0.003	0.001	-5.033	transcription by RNA polymerase II	biological_process
										GO:0005794	157	33	0.001	0	0	-5.033	Golgi apparatus	cellular_component
										GO:0034660	219	55	0.001	0.001	-0.001	-5.011	obsolete ncRNA metabolic process	biological_process
										GO:0017038	62	5	0	0	0	-4.988	protein import	biological_process
										GO:0005637	4	20	0	0	0	-4.94	nuclear inner membrane	cellular_component
										GO:0006537	1	15	0	0	0	-4.909	glutamate biosynthetic process	biological_process
										GO:0015930	1	15	0	0	0	-4.909	glutamate synthase activity	molecular_function
										GO:0070197	1	15	0	0	0	-4.909	meiotic attachment of telomere to nuclear envelope	biological_process
										GO:1990862	1	15	0	0	0	-4.909	nuclear membrane complex Bqt3-Bqt4	cellular_component
										GO:0009435	8	25	0	0	0	-4.881	NAD+ biosynthetic process	biological_process
										GO:0046700	98	15	0.001	0	0	-4.829	obsolete heterocycle catabolic process	biological_process
										GO:0015986	34	0	0	0	0	-4.802	proton motive force-driven ATP synthesis	biological_process
										GO:0031324	72	8	0	0	0	-4.8	obsolete negative regulation of cellular metabolic process	biological_process
										GO:0045182	40	1	0	0	0	-4.791	translation regulator activity	molecular_function
										GO:0042274	55	4	0	0	0	-4.766	ribosomal small subunit biogenesis	biological_process
										GO:0016591	45	2	0	0	0	-4.723	RNA polymerase II, holoenzyme	cellular_component
										GO:0044265	206	52	0.001	0.001	-0.001	-4.665	obsolete cellular macromolecule catabolic process	biological_process
										GO:0015985	32	0	0	0	0	-4.579	energy coupled proton transport, down electrochemical gradient	biological_process
										GO:0004164	1	14	0	0	0	-4.517	diphthine synthase activity	molecular_function
										GO:0030170	69	8	0	0	0	-4.471	pyridoxal phosphate binding	molecular_function
										GO:0044042	50	62	0	0.001	0	-4.442	glucan metabolic process	biological_process
										GO:0008135	38	1	0	0	0	-4.389	translation factor activity, RNA binding	molecular_function
										GO:0090079	38	1	0	0	0	-4.389	obsolete translation regulator activity, nucleic acid binding	molecular_function
										GO:0022627	31	0	0	0	0	-4.386	cytosolic small ribosomal subunit	cellular_component
										GO:0010467	960	371	0.005	0.004	-0.001	-4.314	gene expression	biological_process
										GO:0000228	68	8	0	0	0	-4.306	nuclear chromosome	cellular_component
										GO:0071897	71	9	0	0	0	-4.27	DNA biosynthetic process	biological_process
										GO:0004560	2	15	0	0	0	-4.219	alpha-L-fucosidase activity	molecular_function
										GO:0016639	2	15	0	0	0	-4.219	oxidoreductase activity, acting on the CH-NH2 group of donors, NAD or NADP as acceptor	molecular_function
										GO:0005746	36	1	0	0	0	-4.184	obsolete mitochondrial respirasome	cellular_component
										GO:0006413	36	1	0	0	0	-4.184	translational initiation	biological_process
										GO:0019901	36	1	0	0	0	-4.184	protein kinase binding	molecular_function
										GO:0070469	36	1	0	0	0	-4.184	obsolete respirasome	cellular_component
										GO:0006633	39	52	0	0.001	0	-4.171	fatty acid biosynthetic process	biological_process
										GO:0099023	37	1	0	0	0	-4.171	vesicle tethering complex	cellular_component
										GO:0000793	46	3	0	0	0	-4.164	condensed chromosome	cellular_component
										GO:0000956	47	3	0	0	0	-4.15	nuclear-transcribed mRNA catabolic process	biological_process
										GO:0003712	47	3	0	0	0	-4.15	transcription coregulator activity	molecular_function
										GO:0005507	30	44	0	0	0	-4.147	copper ion binding	molecular_function
										GO:0004061	5	19	0	0	0	-4.136	arylformamidase activity	molecular_function
										GO:0004364	13	28	0	0	0	-4.083	glutathione transferase activity	molecular_function
										GO:0005868	3	16	0	0	0	-4.031	cytoplasmic dynein complex	cellular_component
										GO:0046475	7	21	0	0	0	-3.988	glycerophospholipid catabolic process	biological_process
										GO:0051172	66	8	0	0	0	-3.969	obsolete negative regulation of nitrogen compound metabolic process	biological_process
										GO:0000502	29	0	0	0	0	-3.958	proteasome complex	cellular_component
										GO:0032268	98	18	0.001	0	0	-3.9	NA	NA
										GO:0098800	60	7	0	0	0	-3.851	inner mitochondrial membrane protein complex	cellular_component
										GO:0051453	9	23	0	0	0	-3.851	regulation of intracellular pH	biological_process
										GO:0015081	8	22	0	0	0	-3.812	sodium ion transmembrane transporter activity	molecular_function
										GO:1903506	348	255	0.002	0.003	0.001	-3.81	obsolete regulation of nucleic acid-templated transcription	biological_process
										GO:0003743	34	1	0	0	0	-3.8	translation initiation factor activity	molecular_function
										GO:0006817	5	18	0	0	0	-3.8	phosphate ion transport	biological_process
										GO:0032561	52	5	0	0	0	-3.797	guanyl ribonucleotide binding	molecular_function
										GO:0098573	39	2	0	0	0	-3.772	obsolete intrinsic component of mitochondrial membrane	cellular_component
										GO:0006887	27	0	0	0	0	-3.756	exocytosis	biological_process
										GO:1901661	11	25	0	0	0	-3.71	quinone metabolic process	biological_process
										GO:0006749	21	34	0	0	0	-3.65	glutathione metabolic process	biological_process
										GO:0051321	37	48	0	0	0	-3.617	meiotic cell cycle	biological_process
										GO:0006403	43	3	0	0	0	-3.606	RNA localization	biological_process
										GO:0000776	32	1	0	0	0	-3.592	kinetochore	cellular_component
										GO:0032592	37	2	0	0	0	-3.576	obsolete integral component of mitochondrial membrane	cellular_component
										GO:0000932	26	0	0	0	0	-3.561	P-body	cellular_component
										GO:0006739	26	0	0	0	0	-3.561	NADP+ metabolic process	biological_process
										GO:0099500	26	0	0	0	0	-3.561	vesicle fusion to plasma membrane	biological_process
										GO:0031329	46	4	0	0	0	-3.533	obsolete regulation of cellular catabolic process	biological_process
										GO:0003777	12	25	0	0	0	-3.532	microtubule motor activity	molecular_function
										GO:0016614	27	39	0	0	0	-3.495	oxidoreductase activity, acting on CH-OH group of donors	molecular_function
										GO:0030126	7	20	0	0	0	-3.49	COPI vesicle coat	cellular_component
										GO:0030137	7	20	0	0	0	-3.49	COPI-coated vesicle	cellular_component
										GO:0006635	23	35	0	0	0	-3.461	fatty acid beta-oxidation	biological_process
										GO:0031227	53	6	0	0	0	-3.411	obsolete intrinsic component of endoplasmic reticulum membrane	cellular_component
										GO:0006900	56	7	0	0	0	-3.377	vesicle budding from membrane	biological_process
										GO:0031327	60	8	0	0	0	-3.363	obsolete negative regulation of cellular biosynthetic process	biological_process
										GO:0008017	36	46	0	0	0	-3.347	microtubule binding	molecular_function
										GO:0030660	8	20	0	0	0	-3.273	Golgi-associated vesicle membrane	cellular_component
										GO:0005634	1313	548	0.007	0.005	-0.001	-3.245	nucleus	cellular_component
										GO:0030176	52	6	0	0	0	-3.238	obsolete integral component of endoplasmic reticulum membrane	cellular_component
										GO:0000139	55	7	0	0	0	-3.22	Golgi membrane	cellular_component
										GO:0006261	55	7	0	0	0	-3.22	DNA-templated DNA replication	biological_process
										GO:0015746	4	15	0	0	0	-3.218	citrate transport	biological_process
										GO:2000113	58	8	0	0	0	-3.203	obsolete negative regulation of cellular macromolecule biosynthetic process	biological_process
										GO:0034440	24	35	0	0	0	-3.184	lipid oxidation	biological_process
										GO:0030490	43	4	0	0	0	-3.182	maturation of SSU-rRNA	biological_process
										GO:0000398	102	22	0.001	0	0	-3.148	mRNA splicing, via spliceosome	biological_process
										GO:0006744	13	25	0	0	0	-3.146	ubiquinone biosynthetic process	biological_process
										GO:0006119	23	0	0	0	0	-3.132	oxidative phosphorylation	biological_process
										GO:0030134	23	0	0	0	0	-3.132	COPII-coated ER to Golgi transport vesicle	cellular_component
										GO:0030687	23	0	0	0	0	-3.132	preribosome, large subunit precursor	cellular_component
										GO:0051286	23	0	0	0	0	-3.132	cell tip	cellular_component
										GO:0005319	24	0	0	0	0	-3.123	lipid transporter activity	molecular_function
										GO:0004064	2	12	0	0	0	-3.118	arylesterase activity	molecular_function
										GO:0005524	546	364	0.003	0.004	0.001	-3.117	ATP binding	molecular_function
										GO:0003924	133	33	0.001	0	0	-3.093	GTPase activity	molecular_function
										GO:0000070	38	3	0	0	0	-3.093	mitotic sister chromatid segregation	biological_process
										GO:0005774	125	107	0.001	0.001	0	-3.018	vacuolar membrane	cellular_component
										GO:0005085	29	1	0	0	0	-3.013	guanyl-nucleotide exchange factor activity	molecular_function
										GO:0055067	16	27	0	0	0	-2.986	obsolete monovalent inorganic cation homeostasis	biological_process
										GO:0016830	46	5	0	0	0	-2.948	carbon-carbon lyase activity	molecular_function
										GO:0015697	1	10	0	0	0	-2.947	quaternary ammonium group transport	biological_process
										GO:0017000	1	10	0	0	0	-2.947	antibiotic biosynthetic process	biological_process
										GO:0033167	1	10	0	0	0	-2.947	ARC complex	cellular_component
										GO:0000049	22	0	0	0	0	-2.941	tRNA binding	molecular_function
										GO:0003724	22	0	0	0	0	-2.941	RNA helicase activity	molecular_function
										GO:0005778	22	0	0	0	0	-2.941	peroxisomal membrane	cellular_component
										GO:0018393	22	0	0	0	0	-2.941	internal peptidyl-lysine acetylation	biological_process
										GO:0140662	22	0	0	0	0	-2.941	ATP-dependent protein folding chaperone	molecular_function
										GO:0004623	10	21	0	0	0	-2.907	phospholipase A2 activity	molecular_function
										GO:0015693	4	14	0	0	0	-2.891	magnesium ion transport	biological_process
										GO:0051015	32	2	0	0	0	-2.848	actin filament binding	molecular_function
										GO:0012505	520	195	0.003	0.002	-0.001	-2.841	endomembrane system	cellular_component
										GO:0006626	27	1	0	0	0	-2.832	protein targeting to mitochondrion	biological_process
										GO:0019887	27	1	0	0	0	-2.832	protein kinase regulator activity	molecular_function
										GO:0005761	44	5	0	0	0	-2.8	mitochondrial ribosome	cellular_component
										GO:0006897	44	5	0	0	0	-2.8	endocytosis	biological_process
										GO:0006099	28	1	0	0	0	-2.8	tricarboxylic acid cycle	biological_process
										GO:0031124	28	1	0	0	0	-2.8	mRNA 3'-end processing	biological_process
										GO:0034455	48	6	0	0	0	-2.765	t-UTP complex	cellular_component
										GO:0006518	220	165	0.001	0.002	0.001	-2.765	peptide metabolic process	biological_process
										GO:0000724	36	3	0	0	0	-2.737	double-strand break repair via homologous recombination	biological_process
										GO:0010008	21	0	0	0	0	-2.729	endosome membrane	cellular_component
										GO:0016592	21	0	0	0	0	-2.729	mediator complex	cellular_component
										GO:0005315	8	18	0	0	0	-2.726	phosphate transmembrane transporter activity	molecular_function
										GO:0000779	31	2	0	0	0	-2.66	condensed chromosome, centromeric region	cellular_component
										GO:0030332	26	1	0	0	0	-2.633	cyclin binding	molecular_function
										GO:0010324	43	5	0	0	0	-2.63	membrane invagination	biological_process
										GO:0051082	43	5	0	0	0	-2.63	unfolded protein binding	molecular_function
										GO:0006457	72	14	0	0	0	-2.596	protein folding	biological_process
										GO:0030004	18	27	0	0	0	-2.564	obsolete cellular monovalent inorganic cation homeostasis	biological_process
										GO:0018845	1	9	0	0	0	-2.56	2-hydroxychromene-2-carboxylate isomerase activity	molecular_function
										GO:0047661	1	9	0	0	0	-2.56	amino-acid racemase activity	molecular_function
										GO:1901170	1	9	0	0	0	-2.56	naphthalene catabolic process	biological_process
										GO:0005576	93	82	0	0.001	0	-2.557	extracellular region	cellular_component
										GO:0000976	218	162	0.001	0.002	0.001	-2.557	transcription cis-regulatory region binding	molecular_function
										GO:0008483	35	3	0	0	0	-2.552	transaminase activity	molecular_function
										GO:0019898	28	35	0	0	0	-2.518	extrinsic component of membrane	cellular_component
										GO:0019646	20	0	0	0	0	-2.51	aerobic electron transport chain	biological_process
										GO:0042775	20	0	0	0	0	-2.51	mitochondrial ATP synthesis coupled electron transport	biological_process
										GO:0072527	20	0	0	0	0	-2.51	pyrimidine-containing compound metabolic process	biological_process
										GO:1901991	20	0	0	0	0	-2.51	negative regulation of mitotic cell cycle phase transition	biological_process
										GO:0005762	29	2	0	0	0	-2.474	mitochondrial large ribosomal subunit	cellular_component
										GO:0005096	30	2	0	0	0	-2.474	GTPase activator activity	molecular_function
										GO:0006479	30	2	0	0	0	-2.474	protein methylation	biological_process
										GO:0044264	30	2	0	0	0	-2.474	obsolete cellular polysaccharide metabolic process	biological_process
										GO:0004315	13	22	0	0	0	-2.474	3-oxoacyl-[acyl-carrier-protein] synthase activity	molecular_function
										GO:0030246	32	38	0	0	0	-2.451	carbohydrate binding	molecular_function
										GO:0004693	25	1	0	0	0	-2.44	cyclin-dependent protein serine/threonine kinase activity	molecular_function
										GO:0044743	25	1	0	0	0	-2.44	protein transmembrane import into intracellular organelle	biological_process
										GO:0008033	67	13	0	0	0	-2.438	tRNA processing	biological_process
										GO:0005768	76	16	0	0	0	-2.422	endosome	cellular_component
										GO:0006511	141	40	0.001	0	0	-2.348	ubiquitin-dependent protein catabolic process	biological_process
										GO:0009896	37	4	0	0	0	-2.332	positive regulation of catabolic process	biological_process
										GO:0044257	131	36	0.001	0	0	-2.323	NA	NA
										GO:0005732	18	0	0	0	0	-2.312	sno(s)RNA-containing ribonucleoprotein complex	cellular_component
										GO:0009055	18	0	0	0	0	-2.312	electron transfer activity	molecular_function
										GO:0016814	18	0	0	0	0	-2.312	hydrolase activity, acting on carbon-nitrogen (but not peptide) bonds, in cyclic amidines	molecular_function
										GO:0022624	18	0	0	0	0	-2.312	proteasome accessory complex	cellular_component
										GO:0030427	18	0	0	0	0	-2.312	site of polarized growth	cellular_component
										GO:0051156	18	0	0	0	0	-2.312	glucose 6-phosphate metabolic process	biological_process
										GO:0000123	28	2	0	0	0	-2.307	histone acetyltransferase complex	cellular_component
										GO:0019843	28	2	0	0	0	-2.307	rRNA binding	molecular_function
										GO:0031304	28	2	0	0	0	-2.307	obsolete intrinsic component of mitochondrial inner membrane	cellular_component
										GO:0042555	28	2	0	0	0	-2.307	MCM complex	cellular_component
										GO:0097373	28	2	0	0	0	-2.307	MCM core complex	cellular_component
										GO:0031515	3	11	0	0	0	-2.307	tRNA (m1A) methyltransferase complex	cellular_component
										GO:0005509	44	6	0	0	0	-2.304	calcium ion binding	molecular_function
										GO:0005838	19	0	0	0	0	-2.285	proteasome regulatory particle	cellular_component
										GO:0007052	19	0	0	0	0	-2.285	mitotic spindle organization	biological_process
										GO:0031929	19	0	0	0	0	-2.285	TOR signaling	biological_process
										GO:0005622	3574	1652	0.018	0.017	-0.002	-2.259	intracellular anatomical structure	cellular_component
										GO:0016836	53	52	0	0.001	0	-2.257	hydro-lyase activity	molecular_function
										GO:0006406	24	1	0	0	0	-2.235	mRNA export from nucleus	biological_process
										GO:0005618	43	45	0	0	0	-2.233	cell wall	cellular_component
										GO:0032269	32	3	0	0	0	-2.228	NA	NA
										GO:0044260	1300	562	0.007	0.006	-0.001	-2.225	obsolete cellular macromolecule metabolic process	biological_process
										GO:0004306	1	8	0	0	0	-2.191	ethanolamine-phosphate cytidylyltransferase activity	molecular_function
										GO:0006646	1	8	0	0	0	-2.191	phosphatidylethanolamine biosynthetic process	biological_process
										GO:0016920	1	8	0	0	0	-2.191	pyroglutamyl-peptidase activity	molecular_function
										GO:0072344	1	8	0	0	0	-2.191	rescue of stalled ribosome	biological_process
										GO:0006470	35	4	0	0	0	-2.187	protein dephosphorylation	biological_process
										GO:0031331	35	4	0	0	0	-2.187	obsolete positive regulation of cellular catabolic process	biological_process
										GO:0003884	7	15	0	0	0	-2.164	D-amino-acid oxidase activity	molecular_function
										GO:0046416	7	15	0	0	0	-2.164	D-amino acid metabolic process	biological_process
										GO:0005643	27	2	0	0	0	-2.128	nuclear pore	cellular_component
										GO:0015095	6	14	0	0	0	-2.123	magnesium ion transmembrane transporter activity	molecular_function
										GO:0017183	6	14	0	0	0	-2.123	protein histidyl modification to diphthamide	biological_process
										GO:0000271	17	0	0	0	0	-2.123	polysaccharide biosynthetic process	biological_process
										GO:0007163	17	0	0	0	0	-2.123	establishment or maintenance of cell polarity	biological_process
										GO:0008023	17	0	0	0	0	-2.123	transcription elongation factor complex	cellular_component
										GO:0009267	17	0	0	0	0	-2.123	cellular response to starvation	biological_process
										GO:0030133	17	0	0	0	0	-2.123	transport vesicle	cellular_component
										GO:0030515	17	0	0	0	0	-2.123	snoRNA binding	molecular_function
										GO:0043547	17	0	0	0	0	-2.123	positive regulation of GTPase activity	biological_process
										GO:0050684	17	0	0	0	0	-2.123	regulation of mRNA processing	biological_process
										GO:0051537	17	0	0	0	0	-2.123	2 iron, 2 sulfur cluster binding	molecular_function
										GO:0140030	17	0	0	0	0	-2.123	modification-dependent protein binding	molecular_function
										GO:0005747	22	1	0	0	0	-2.076	obsolete mitochondrial respiratory chain complex I	cellular_component
										GO:0010628	22	1	0	0	0	-2.076	positive regulation of gene expression	biological_process
										GO:0045271	22	1	0	0	0	-2.076	respiratory chain complex I	cellular_component
										GO:0008934	2	9	0	0	0	-2.059	inositol monophosphate 1-phosphatase activity	molecular_function
										GO:0016891	2	9	0	0	0	-2.059	RNA endonuclease activity producing 5'-phosphomonoesters, hydrolytic mechanism	molecular_function
										GO:0036361	2	9	0	0	0	-2.059	obsolete racemase activity, acting on amino acids and derivatives	molecular_function
										GO:0052745	2	9	0	0	0	-2.059	inositol phosphate phosphatase activity	molecular_function
										GO:0042910	5	13	0	0	0	-2.047	xenobiotic transmembrane transporter activity	molecular_function
										GO:1990961	5	13	0	0	0	-2.047	xenobiotic detoxification by transmembrane export across the plasma membrane	biological_process
										GO:0000003	49	48	0	0	0	-2.019	obsolete reproduction	biological_process
										GO:0006352	37	5	0	0	0	-2.013	DNA-templated transcription initiation	biological_process
										GO:0009100	80	69	0	0.001	0	-2.013	glycoprotein metabolic process	biological_process
										GO:0140359	58	54	0	0.001	0	-1.989	ABC-type transporter activity	molecular_function
										GO:0016607	3	10	0	0	0	-1.983	nuclear speck	cellular_component
										GO:0005740	165	52	0.001	0.001	0	-1.963	mitochondrial envelope	cellular_component
										GO:0031047	12	19	0	0	0	-1.963	regulatory ncRNA-mediated gene silencing	biological_process
										GO:0000149	25	2	0	0	0	-1.95	SNARE binding	molecular_function
										GO:0000808	25	2	0	0	0	-1.95	origin recognition complex	cellular_component
										GO:0018105	25	2	0	0	0	-1.95	peptidyl-serine phosphorylation	biological_process
										GO:0031305	26	2	0	0	0	-1.95	obsolete integral component of mitochondrial inner membrane	cellular_component
										GO:0006308	4	11	0	0	0	-1.948	DNA catabolic process	biological_process
										GO:0000245	16	0	0	0	0	-1.91	spliceosomal complex assembly	biological_process
										GO:0016226	16	0	0	0	0	-1.91	iron-sulfur cluster assembly	biological_process
										GO:0016469	16	0	0	0	0	-1.91	proton-transporting two-sector ATPase complex	cellular_component
										GO:0032956	16	0	0	0	0	-1.91	regulation of actin cytoskeleton organization	biological_process
										GO:0033617	16	0	0	0	0	-1.91	mitochondrial cytochrome c oxidase assembly	biological_process
										GO:0004499	22	27	0	0	0	-1.903	N,N-dimethylaniline monooxygenase activity	molecular_function
										GO:0005741	29	3	0	0	0	-1.902	mitochondrial outer membrane	cellular_component
										GO:0062197	29	3	0	0	0	-1.902	cellular response to chemical stress	biological_process
										GO:0000160	21	1	0	0	0	-1.886	phosphorelay signal transduction system	biological_process
										GO:0006378	21	1	0	0	0	-1.886	obsolete mRNA polyadenylation	biological_process
										GO:0015629	43	7	0	0	0	-1.884	actin cytoskeleton	cellular_component
										GO:0006606	33	4	0	0	0	-1.865	protein import into nucleus	biological_process
										GO:0006004	1	7	0	0	0	-1.825	fucose metabolic process	biological_process
										GO:0005743	122	36	0.001	0	0	-1.785	mitochondrial inner membrane	cellular_component
										GO:0042277	24	2	0	0	0	-1.782	peptide binding	molecular_function
										GO:0070972	24	2	0	0	0	-1.782	protein localization to endoplasmic reticulum	biological_process
										GO:2000112	406	262	0.002	0.003	0.001	-1.724	obsolete regulation of cellular macromolecule biosynthetic process	biological_process
										GO:0043130	28	3	0	0	0	-1.723	ubiquitin binding	molecular_function
										GO:0016429	2	8	0	0	0	-1.71	obsolete tRNA (adenine-N1)-methyltransferase activity	molecular_function
										GO:0005887	149	110	0.001	0.001	0	-1.708	NA	NA
										GO:0016627	35	5	0	0	0	-1.707	oxidoreductase activity, acting on the CH-CH group of donors	molecular_function
										GO:0005793	14	0	0	0	0	-1.707	endoplasmic reticulum-Golgi intermediate compartment	cellular_component
										GO:0006383	14	0	0	0	0	-1.707	transcription by RNA polymerase III	biological_process
										GO:0010389	14	0	0	0	0	-1.707	regulation of G2/M transition of mitotic cell cycle	biological_process
										GO:0015298	14	0	0	0	0	-1.707	obsolete solute:monoatomic cation antiporter activity	molecular_function
										GO:0019903	14	0	0	0	0	-1.707	protein phosphatase binding	molecular_function
										GO:0031503	14	0	0	0	0	-1.707	protein-containing complex localization	biological_process
										GO:0032535	14	0	0	0	0	-1.707	regulation of cellular component size	biological_process
										GO:0032981	14	0	0	0	0	-1.707	mitochondrial respiratory chain complex I assembly	biological_process
										GO:0035601	14	0	0	0	0	-1.707	protein deacylation	biological_process
										GO:0043175	14	0	0	0	0	-1.707	RNA polymerase core enzyme binding	molecular_function
										GO:0072686	14	0	0	0	0	-1.707	mitotic spindle	cellular_component
										GO:0120025	14	0	0	0	0	-1.707	plasma membrane bounded cell projection	cellular_component
										GO:0006270	19	1	0	0	0	-1.702	DNA replication initiation	biological_process
										GO:0006354	19	1	0	0	0	-1.702	DNA-templated transcription elongation	biological_process
										GO:0006914	60	13	0	0	0	-1.693	autophagy	biological_process
										GO:0000086	15	0	0	0	0	-1.693	G2/M transition of mitotic cell cycle	biological_process
										GO:0005666	15	0	0	0	0	-1.693	RNA polymerase III complex	cellular_component
										GO:0005839	15	0	0	0	0	-1.693	proteasome core complex	cellular_component
										GO:0006893	15	0	0	0	0	-1.693	Golgi to plasma membrane transport	biological_process
										GO:0010639	15	0	0	0	0	-1.693	negative regulation of organelle organization	biological_process
										GO:0032879	15	0	0	0	0	-1.693	regulation of localization	biological_process
										GO:0043574	15	0	0	0	0	-1.693	peroxisomal transport	biological_process
										GO:0003678	20	1	0	0	0	-1.69	DNA helicase activity	molecular_function
										GO:0006360	20	1	0	0	0	-1.69	transcription by RNA polymerase I	biological_process
										GO:1901575	527	330	0.003	0.003	0.001	-1.679	obsolete organic substance catabolic process	biological_process
										GO:0070727	228	81	0.001	0.001	0	-1.644	obsolete cellular macromolecule localization	biological_process
										GO:0031226	150	110	0.001	0.001	0	-1.638	obsolete intrinsic component of plasma membrane	cellular_component
										GO:0031267	23	2	0	0	0	-1.612	small GTPase binding	molecular_function
										GO:0010256	53	11	0	0	0	-1.608	endomembrane system organization	biological_process
										GO:0004735	6	12	0	0	0	-1.608	pyrroline-5-carboxylate reductase activity	molecular_function
										GO:0097659	403	258	0.002	0.003	0.001	-1.606	obsolete nucleic acid-templated transcription	biological_process
										GO:0046483	1165	513	0.006	0.005	-0.001	-1.599	obsolete heterocycle metabolic process	biological_process
										GO:0031326	411	262	0.002	0.003	0.001	-1.573	obsolete regulation of cellular biosynthetic process	biological_process
										GO:0003682	49	10	0	0	0	-1.572	chromatin binding	molecular_function
										GO:0017148	26	3	0	0	0	-1.57	negative regulation of translation	biological_process
										GO:0043488	26	3	0	0	0	-1.57	regulation of mRNA stability	biological_process
										GO:0045934	33	5	0	0	0	-1.564	negative regulation of nucleobase-containing compound metabolic process	biological_process
										GO:0098656	36	36	0	0	0	-1.564	monoatomic anion transmembrane transport	biological_process
										GO:0016485	27	3	0	0	0	-1.561	protein processing	biological_process
										GO:0034249	27	3	0	0	0	-1.561	negative regulation of amide metabolic process	biological_process
										GO:0005684	30	4	0	0	0	-1.561	U2-type spliceosomal complex	cellular_component
										GO:0042393	34	5	0	0	0	-1.554	histone binding	molecular_function
										GO:0070585	34	5	0	0	0	-1.554	protein localization to mitochondrion	biological_process
										GO:0007166	5	11	0	0	0	-1.552	cell surface receptor signaling pathway	biological_process
										GO:0015695	5	11	0	0	0	-1.552	organic cation transport	biological_process
										GO:0003899	18	1	0	0	0	-1.523	DNA-directed RNA polymerase activity	molecular_function
										GO:0005657	18	1	0	0	0	-1.523	replication fork	cellular_component
										GO:0045859	18	1	0	0	0	-1.523	regulation of protein kinase activity	biological_process
										GO:0098590	18	1	0	0	0	-1.523	plasma membrane region	cellular_component
										GO:0003746	13	0	0	0	0	-1.522	translation elongation factor activity	molecular_function
										GO:0005852	13	0	0	0	0	-1.522	eukaryotic translation initiation factor 3 complex	cellular_component
										GO:0006625	13	0	0	0	0	-1.522	protein targeting to peroxisome	biological_process
										GO:0007009	13	0	0	0	0	-1.522	plasma membrane organization	biological_process
										GO:0015914	13	0	0	0	0	-1.522	phospholipid transport	biological_process
										GO:0015932	13	0	0	0	0	-1.522	nucleobase-containing compound transmembrane transporter activity	molecular_function
										GO:0019208	13	0	0	0	0	-1.522	phosphatase regulator activity	molecular_function
										GO:0031507	13	0	0	0	0	-1.522	heterochromatin formation	biological_process
										GO:0031625	13	0	0	0	0	-1.522	ubiquitin protein ligase binding	molecular_function
										GO:0033692	13	0	0	0	0	-1.522	obsolete cellular polysaccharide biosynthetic process	biological_process
										GO:0044773	13	0	0	0	0	-1.522	mitotic DNA damage checkpoint signaling	biological_process
										GO:0070828	13	0	0	0	0	-1.522	heterochromatin organization	biological_process
										GO:0070847	13	0	0	0	0	-1.522	core mediator complex	cellular_component
										GO:0072662	13	0	0	0	0	-1.522	protein localization to peroxisome	biological_process
										GO:0005938	65	16	0	0	0	-1.512	cell cortex	cellular_component
										GO:0000151	42	8	0	0	0	-1.51	ubiquitin ligase complex	cellular_component
										GO:0071103	39	7	0	0	0	-1.472	DNA conformation change	biological_process
										GO:0004077	1	6	0	0	0	-1.472	biotin--[biotin carboxyl-carrier protein] ligase activity	molecular_function
										GO:0036265	1	6	0	0	0	-1.472	RNA (guanine-N7)-methylation	biological_process
										GO:1990316	1	6	0	0	0	-1.472	Atg1/ULK1 kinase complex	cellular_component
										GO:0050000	11	16	0	0	0	-1.472	chromosome localization	biological_process
										GO:0004411	4	10	0	0	0	-1.46	homogentisate 1,2-dioxygenase activity	molecular_function
										GO:0032040	35	6	0	0	0	-1.444	small-subunit processome	cellular_component
										GO:0004519	40	38	0	0	0	-1.443	endonuclease activity	molecular_function
										GO:0031261	21	2	0	0	0	-1.442	DNA replication preinitiation complex	cellular_component
										GO:0044036	21	2	0	0	0	-1.442	cell wall macromolecule metabolic process	biological_process
										GO:0005656	22	2	0	0	0	-1.442	nuclear pre-replicative complex	cellular_component
										GO:0009112	22	2	0	0	0	-1.442	nucleobase metabolic process	biological_process
										GO:0032984	25	3	0	0	0	-1.419	protein-containing complex disassembly	biological_process
										GO:1903313	25	3	0	0	0	-1.419	positive regulation of mRNA metabolic process	biological_process
										GO:0034613	220	80	0.001	0.001	0	-1.414	NA	NA
										GO:0006665	28	4	0	0	0	-1.411	sphingolipid metabolic process	biological_process
										GO:0007264	29	4	0	0	0	-1.408	small GTPase-mediated signal transduction	biological_process
										GO:0008170	29	4	0	0	0	-1.408	N-methyltransferase activity	molecular_function
										GO:0010876	29	4	0	0	0	-1.408	lipid localization	biological_process
										GO:0016573	29	4	0	0	0	-1.408	obsolete histone acetylation	biological_process
										GO:0004733	2	7	0	0	0	-1.4	pyridoxamine phosphate oxidase activity	molecular_function
										GO:0004825	2	7	0	0	0	-1.4	methionine-tRNA ligase activity	molecular_function
										GO:0006431	2	7	0	0	0	-1.4	methionyl-tRNA aminoacylation	biological_process
										GO:0008615	2	7	0	0	0	-1.4	pyridoxine biosynthetic process	biological_process
										GO:0019104	6	11	0	0	0	-1.361	DNA N-glycosylase activity	molecular_function
										GO:0016779	61	15	0	0	0	-1.342	nucleotidyltransferase activity	molecular_function
										GO:0000154	17	1	0	0	0	-1.336	rRNA modification	biological_process
										GO:0000307	17	1	0	0	0	-1.336	cyclin-dependent protein kinase holoenzyme complex	cellular_component
										GO:0005685	17	1	0	0	0	-1.336	U1 snRNP	cellular_component
										GO:0098687	38	7	0	0	0	-1.329	chromosomal region	cellular_component
										GO:0000323	138	99	0.001	0.001	0	-1.321	lytic vacuole	cellular_component
										GO:0000054	12	0	0	0	0	-1.314	ribosomal subunit export from nucleus	biological_process
										GO:0001099	12	0	0	0	0	-1.314	basal RNA polymerase II transcription machinery binding	molecular_function
										GO:0004177	12	0	0	0	0	-1.314	aminopeptidase activity	molecular_function
										GO:0005849	12	0	0	0	0	-1.314	mRNA cleavage factor complex	cellular_component
										GO:0019200	12	0	0	0	0	-1.314	carbohydrate kinase activity	molecular_function
										GO:0022836	12	0	0	0	0	-1.314	gated channel activity	molecular_function
										GO:0030041	12	0	0	0	0	-1.314	actin filament polymerization	biological_process
										GO:0030151	12	0	0	0	0	-1.314	molybdenum ion binding	molecular_function
										GO:0030658	12	0	0	0	0	-1.314	transport vesicle membrane	cellular_component
										GO:0032784	12	0	0	0	0	-1.314	regulation of DNA-templated transcription elongation	biological_process
										GO:0034620	12	0	0	0	0	-1.314	cellular response to unfolded protein	biological_process
										GO:0043254	12	0	0	0	0	-1.314	regulation of protein-containing complex assembly	biological_process
										GO:0070822	12	0	0	0	0	-1.314	Sin3-type complex	cellular_component
										GO:1902555	12	0	0	0	0	-1.314	endoribonuclease complex	cellular_component
										GO:0034976	34	6	0	0	0	-1.314	response to endoplasmic reticulum stress	biological_process
										GO:0065004	34	6	0	0	0	-1.314	protein-DNA complex assembly	biological_process
										GO:0006559	5	10	0	0	0	-1.311	L-phenylalanine catabolic process	biological_process

## Sheet: Supp. Table 5
Table S5 - PAML results on genes associated with each fungicide pathway
species	pathway	gene	model	p0	p1	p2a	w0	w1	w2	LnL	AIC	p_lik	pairAA	pairNuc
fcul	Azole	ENOG503NTZA	1a	0.99999	1e-05	NA	0.50571	1	NA	-1212.89	2429.78	NA	0.00222965	0.00148644
fcul	Azole	ENOG503NTZA	2a	1	0	0	0.50571	1	1	-1212.89	2433.78	1	NA	NA
fcul	Azole	ENOG503NUC4	1a	0.99999	1e-05	NA	0.50938	1	NA	-2667.37	5338.75	NA	0.00206398	0.00137599
fcul	Azole	ENOG503NUC4	2a	1	0	0	0.50939	1	1	-2667.37	5342.75	1	NA	NA
fcul	Azole	ENOG503NVKF	1a	0.99999	1e-05	NA	0.46812	1	NA	-1187.36	2378.72	NA	0.00347222	0.00250772
fcul	Azole	ENOG503NVKF	2a	1	0	0	0.46812	1	1	-1187.36	2382.72	1	NA	NA
fcul	Azole	ENOG503NVTT	1a	0.99999	1e-05	NA	0.09197	1	NA	-2295.86	4595.72	NA	0.0037594	0.00741437
fcul	Azole	ENOG503NVTT	2a	1	0	0	0.09198	1	1	-2295.86	4599.72	0.999987	NA	NA
fcul	Azole	ENOG503NW8E	1a	0.99999	1e-05	NA	0.43983	1	NA	-881.357	1766.71	NA	0.00637959	0.00425306
fcul	Azole	ENOG503NW8E	2a	1	0	0	0.43984	1	1	-881.357	1770.71	1	NA	NA
fcul	Azole	ENOG503NWC5	1a	0.99999	1e-05	NA	0	1	NA	-5158.32	10320.6	NA	0	0.000832033
fcul	Azole	ENOG503NWC5	2a	1	0	0	0	1	1	-5158.32	10324.6	0.999855	NA	NA
fcul	Azole	ENOG503NWJC	1a	0.99999	1e-05	NA	0.23625	1	NA	-1043.6	2091.2	NA	0.00404858	0.00382366
fcul	Azole	ENOG503NWJC	2a	1	0	0	0.23626	1	1	-1043.6	2095.2	1	NA	NA
fcul	Azole	ENOG503NWZS	1a	0.99999	1e-05	NA	0.21953	1	NA	-5339.82	10683.6	NA	0.00155159	0.00129299
fcul	Azole	ENOG503NWZS	2a	1	0	0	0.21953	1	1	-5339.82	10687.6	0.999999	NA	NA
fcul	Azole	ENOG503NXN9	1a	0.99999	1e-05	NA	0.20386	1	NA	-1105.79	2215.59	NA	0.00186567	0.00186567
fcul	Azole	ENOG503NXN9	2a	1	0	0	0.20386	1	1	-1105.79	2219.59	1	NA	NA
fcul	Azole	ENOG503NXQQ	1a	0.99999	1e-05	NA	0.18099	1	NA	-1122.23	2248.46	NA	0.00246002	0.00328003
fcul	Azole	ENOG503NXQQ	2a	1	0	0	0.181	1	1	-1122.23	2252.46	0.999999	NA	NA
fcul	Azole	ENOG503NY7N	1a	0.99999	1e-05	NA	0.22307	1	NA	-3077.83	6159.66	NA	0.00133511	0.00111259
fcul	Azole	ENOG503NY7N	2a	1	0	0	0.22308	1	1	-3077.83	6163.66	1	NA	NA
fcul	Azole	ENOG503NZWC	1a	1e-05	0.99999	NA	1	1	NA	-985.118	1974.24	NA	0.00833333	0.00277778
fcul	Azole	ENOG503NZWC	2a	0	0	1	1	1	999	-983.838	1975.68	0.277892	NA	NA
fcul	Azole	ENOG503NZZS	1a	0.99999	1e-05	NA	0.10563	1	NA	-6564.89	13133.8	NA	0.000413822	0.000689703
fcul	Azole	ENOG503NZZS	2a	1	0	0	0.10564	1	1	-6564.89	13137.8	1	NA	NA
fcul	Azole	ENOG503P0R0	1a	0.58142	0.41858	NA	1	1	NA	-2302.01	4608.02	NA	0.00358423	0.00149343
fcul	Azole	ENOG503P0R0	2a	0	0	1	1	1	1.4235	-2301.96	4611.91	0.950357	NA	NA
fcul	Azole	ENOG503P0TD	1a	0.99999	1e-05	NA	0.6856	1	NA	-1413.4	2830.8	NA	0.00591716	0.00328731
fcul	Azole	ENOG503P0TD	2a	1	0	0	0.68559	1	1	-1413.4	2834.8	1	NA	NA
fcul	Azole	ENOG503P0Y4	1a	0.99999	1e-05	NA	0.11616	1	NA	-1199.3	2402.6	NA	0.00477897	0.00716846
fcul	Azole	ENOG503P0Y4	2a	1	0	0	0.11617	1	1	-1199.3	2406.6	0.999998	NA	NA
fcul	Azole	ENOG503P19T	1a	0.99999	1e-05	NA	0.50251	1	NA	-1181.18	2366.36	NA	0.00350877	0.00233918
fcul	Azole	ENOG503P19T	2a	1	0	0	0.50252	1	1	-1181.18	2370.36	1	NA	NA
fcul	Azole	ENOG503P1MU	1a	0.69283	0.30717	NA	0	1	NA	-7108.49	14221	NA	0.0040743	0.00296918
fcul	Azole	ENOG503P1MU	2a	0.96197	0	0.03803	0	1	10.358	-7105.65	14219.3	0.0584054	NA	NA
fcul	Azole	ENOG503P45D	1a	1e-05	0.99999	NA	1	1	NA	-1017.87	2039.74	NA	0.00806452	0.00268817
fcul	Azole	ENOG503P45D	2a	0	0	1	1	1	999	-1016.65	2041.3	0.29592	NA	NA
fcul	Azole	ENOG503PA8P	1a	0.99999	1e-05	NA	0.22961	1	NA	-2149.77	4303.55	NA	0.002574	0.002145
fcul	Azole	ENOG503PA8P	2a	1	0	0	0.22961	1	1	-2149.77	4307.55	1	NA	NA
fcul	Azole	ENOG503PAF7	1a	0.99999	1e-05	NA	0.12934	1	NA	-1621.44	3246.88	NA	0.00169205	0.00225606
fcul	Azole	ENOG503PAF7	2a	1	0	0	0.12935	1	1	-1621.44	3250.88	1	NA	NA
fcul	Azole	ENOG503PBNA	1a	0.99999	1e-05	NA	0.97225	1	NA	-1211.13	2426.26	NA	0.00453515	0.00226757
fcul	Azole	ENOG503PBNA	2a	1	0	0	0.97226	1	1	-1211.13	2430.26	1	NA	NA
fcul	Azole	ENOG503PBYP	1a	0.99999	1e-05	NA	0.312	1	NA	-994.67	1993.34	NA	0.00271003	0.00180668
fcul	Azole	ENOG503PBYP	2a	1	0	0	0.312	1	1	-994.67	1997.34	1	NA	NA
fcul	Azole	ENOG503PCJN	1a	0.88294	0.11706	NA	0	1	NA	-1076.19	2156.38	NA	0.0019305	0.0036465
fcul	Azole	ENOG503PCJN	2a	0.99336	0	0.00664	0	1	29.2657	-1076.13	2160.26	0.941234	NA	NA
fcul	Azole	ENOG503PE0U	1a	0.99999	1e-05	NA	0.19115	1	NA	-1170.09	2344.18	NA	0.00236407	0.00236407
fcul	Azole	ENOG503PE0U	2a	1	0	0	0.19116	1	1	-1170.09	2348.18	1	NA	NA
fcul	Azole	ENOG503Q31G	1a	1e-05	0.99999	NA	1	1	NA	-2063.68	4131.37	NA	0.00293542	0.00130463
fcul	Azole	ENOG503Q31G	2a	0	1	0	1	1	17.7947	-2063.68	4135.37	1	NA	NA
fcul	Azole	ENOG503Q4TS	1a	0.99999	1e-05	NA	0.15645	1	NA	-1056.32	2116.64	NA	0.00255428	0.00170285
fcul	Azole	ENOG503Q4TS	2a	1	0	0	0.15646	1	1	-1056.32	2120.64	1	NA	NA
fcul	MBC	ENOG503NU72	1a	1e-05	0.99999	NA	1	1	NA	-4799.06	9602.12	NA	0.00182687	0.000796328
fcul	MBC	ENOG503NU72	2a	0	0	1	1	1	2.12405	-4798.81	9605.61	0.776102	NA	NA
fcul	MBC	ENOG503NUPQ	1a	0.99999	1e-05	NA	0.2566	1	NA	-1483.82	2971.63	NA	0.00184162	0.00184162
fcul	MBC	ENOG503NUPQ	2a	1	0	0	0.25661	1	1	-1483.82	2975.63	1	NA	NA
fcul	MBC	ENOG503NVN2	1a	0.99999	1e-05	NA	0	1	NA	-4939.33	9882.66	NA	0	0.000367613
fcul	MBC	ENOG503NVN2	2a	1	0	0	0	1	1	-4939.33	9886.66	0.999965	NA	NA
fcul	MBC	ENOG503NWED	1a	0.99999	1e-05	NA	0	1	NA	-2640.94	5285.89	NA	0	0.000684814
fcul	MBC	ENOG503NWED	2a	1	0	0	0	1	1	-2640.94	5289.89	0.999941	NA	NA
fcul	MBC	ENOG503NWJD	1a	0.53291	0.46709	NA	0.03244	1	NA	-2027.83	4059.66	NA	0.323877	0.277778
fcul	MBC	ENOG503NWJD	2a	0.53292	0.3051	0.16198	0.03244	1	1	-2027.83	4063.66	1	NA	NA
fcul	MBC	ENOG503NXD5	1a	0.99999	1e-05	NA	0.08538	1	NA	-2674.48	5352.96	NA	0.000765697	0.00161647
fcul	MBC	ENOG503NXD5	2a	1	0	0	0.08539	1	1	-2674.48	5356.96	0.999999	NA	NA
fcul	MBC	ENOG503NZ8S	1a	0.99999	1e-05	NA	0.137	1	NA	-1768.22	3540.45	NA	0.00111857	0.00161571
fcul	MBC	ENOG503NZ8S	2a	1	0	0	0.13701	1	1	-1768.22	3544.45	1	NA	NA
fcul	MBC	ENOG503P0DS	1a	0.99999	1e-05	NA	0.33707	1	NA	-2475.04	4954.08	NA	0.00110193	0.000734619
fcul	MBC	ENOG503P0DS	2a	1	0	0	0.33708	1	1	-2475.04	4958.08	1	NA	NA
fcul	MBC	ENOG503Q0G2	1a	0.81265	0.18735	NA	0.30104	1	NA	-1951.79	3907.58	NA	0.231674	0.153394
fcul	MBC	ENOG503Q0G2	2a	0.81266	0.0918	0.09554	0.30104	1	1	-1951.79	3911.58	1	NA	NA
flat	Azole	ENOG503NTXC	1a	0.97311	0.02689	NA	0.02737	1	NA	-1544.49	3092.98	NA	0.254	0.276889
flat	Azole	ENOG503NTXC	2a	0.97311	0.01094	0.01594	0.02737	1	1	-1544.49	3096.98	1	NA	NA
flat	Azole	ENOG503NTZA	1a	0.91862	0.08138	NA	0.04224	1	NA	-2469.68	4943.36	NA	0.179487	0.224638
flat	Azole	ENOG503NTZA	2a	0.91862	0.07572	0.00567	0.04224	1	1	-2469.68	4947.36	1	NA	NA
flat	Azole	ENOG503NU2X	1a	0.98606	0.01394	NA	0.01878	1	NA	-429.846	863.692	NA	0.0772947	0.161031
flat	Azole	ENOG503NU2X	2a	0.98606	0.00243	0.01152	0.01878	1	1	-429.846	867.692	1	NA	NA
flat	Azole	ENOG503NU8F	1a	0.97326	0.02674	NA	0.02	1	NA	-1772.86	3549.72	NA	0.0404412	0.130106
flat	Azole	ENOG503NU8F	2a	0.97326	0.00669	0.02005	0.02	1	1	-1772.86	3553.72	1	NA	NA
flat	Azole	ENOG503NUUY	1a	0.86626	0.13374	NA	0.07938	1	NA	-1022.63	2049.27	NA	0.165574	0.174044
flat	Azole	ENOG503NUUY	2a	0.86626	0.1329	0.00084	0.07938	1	1	-1022.63	2053.27	1	NA	NA
flat	Azole	ENOG503NUZA	1a	0.97395	0.02605	NA	0.07596	1	NA	-572.106	1148.21	NA	0.156164	0.177169
flat	Azole	ENOG503NUZA	2a	0.97395	0.00971	0.01634	0.07596	1	1	-572.106	1152.21	1	NA	NA
flat	Azole	ENOG503NV4A	1a	0.96877	0.03123	NA	0.03226	1	NA	-778.717	1561.43	NA	0.044	0.1024
flat	Azole	ENOG503NV4A	2a	0.96877	0.01066	0.02057	0.03226	1	1	-778.717	1565.43	1	NA	NA
flat	Azole	ENOG503NV63	1a	0.94057	0.05943	NA	0.04347	1	NA	-3236.9	6477.81	NA	0.310136	0.313743
flat	Azole	ENOG503NV63	2a	0.94057	0.02875	0.03068	0.04347	1	1	-3236.9	6481.81	1	NA	NA
flat	Azole	ENOG503NVIP	1a	0.85871	0.14129	NA	0.03629	1	NA	-519.632	1043.26	NA	0.167568	0.154955
flat	Azole	ENOG503NVIP	2a	0.85871	0.10604	0.03525	0.03629	1	1	-519.632	1047.26	1	NA	NA
flat	Azole	ENOG503NVPU	1a	0.98421	0.01579	NA	0.03636	1	NA	-780.827	1565.65	NA	0.0626781	0.141026
flat	Azole	ENOG503NVPU	2a	0.98421	0.00277	0.01302	0.03636	1	1	-780.827	1569.65	1	NA	NA
flat	Azole	ENOG503NVQR	1a	0.91402	0.08598	NA	0.05336	1	NA	-1621.56	3247.12	NA	0.36031	0.350249
flat	Azole	ENOG503NVQR	2a	0.91402	0.08598	0	0.05336	1	8.1465	-1621.56	3251.12	1	NA	NA
flat	Azole	ENOG503NVTT	1a	0.89409	0.10591	NA	0.0318	1	NA	-3492.89	6989.78	NA	0.15918	0.21907
flat	Azole	ENOG503NVTT	2a	0.89409	0.05024	0.05566	0.0318	1	1	-3492.89	6993.78	1	NA	NA
flat	Azole	ENOG503NW0K	1a	0.95134	0.04866	NA	0.01962	1	NA	-999.048	2002.1	NA	0.0607966	0.143256
flat	Azole	ENOG503NW0K	2a	0.95134	0.00766	0.041	0.01962	1	1	-999.048	2006.1	1	NA	NA
flat	Azole	ENOG503NW1N	1a	0.8927	0.1073	NA	0.03933	1	NA	-1647.8	3299.6	NA	0.466392	0.417353
flat	Azole	ENOG503NW1N	2a	0.8927	0.07227	0.03504	0.03933	1	1	-1647.8	3303.6	1	NA	NA
flat	Azole	ENOG503NW1Q	1a	0.96307	0.03693	NA	0.05282	1	NA	-2179.66	4363.32	NA	0.398797	0.3456
flat	Azole	ENOG503NW1Q	2a	0.96307	0.0133	0.02363	0.05282	1	1	-2179.66	4367.32	1	NA	NA
flat	Azole	ENOG503NWE0	1a	0.94978	0.05022	NA	0.01166	1	NA	-1363.9	2731.81	NA	0.0416667	0.10571
flat	Azole	ENOG503NWE0	2a	0.94978	0.01071	0.03951	0.01166	1	1	-1363.9	2735.81	1	NA	NA
flat	Azole	ENOG503NWHA	1a	0.99999	1e-05	NA	0.0291	1	NA	-690.283	1384.57	NA	0.101124	0.175281
flat	Azole	ENOG503NWHA	2a	1	0	0	0.0291	1	1	-690.283	1388.57	0.99933	NA	NA
flat	Azole	ENOG503NWZS	1a	0.97033	0.02967	NA	0.02806	1	NA	-1281	2566	NA	0.0805243	0.165418
flat	Azole	ENOG503NWZS	2a	0.97033	0.00671	0.02296	0.02806	1	1	-1281	2570	1	NA	NA
flat	Azole	ENOG503NX6A	1a	0.83118	0.16882	NA	0.06221	1	NA	-1810.72	3625.44	NA	0.190411	0.204262
flat	Azole	ENOG503NX6A	2a	0.83118	0.10147	0.06735	0.06221	1	1	-1810.72	3629.44	1	NA	NA
flat	Azole	ENOG503NXN9	1a	0.942	0.058	NA	0.03899	1	NA	-1332	2668.01	NA	0.103125	0.170625
flat	Azole	ENOG503NXN9	2a	0.942	0.02712	0.03088	0.03899	1	1	-1332	2672.01	1	NA	NA
flat	Azole	ENOG503NXTA	1a	0.94922	0.05078	NA	0.05746	1	NA	-1764.32	3532.63	NA	0.103493	0.164047
flat	Azole	ENOG503NXTA	2a	0.94922	0.01805	0.03273	0.05746	1	1	-1764.32	3536.63	1	NA	NA
flat	Azole	ENOG503NY5U	1a	0.92306	0.07694	NA	0.05855	1	NA	-1008.09	2020.18	NA	0.121005	0.151446
flat	Azole	ENOG503NY5U	2a	0.92306	0.03822	0.03872	0.05855	1	1	-1008.09	2024.18	1	NA	NA
flat	Azole	ENOG503NYA2	1a	0.9389	0.0611	NA	0.05775	1	NA	-1918.09	3840.18	NA	0.124208	0.153781
flat	Azole	ENOG503NYA2	2a	0.9389	0.03767	0.02343	0.05775	1	1	-1918.09	3844.18	1	NA	NA
flat	Azole	ENOG503NYXD	1a	0.88105	0.11895	NA	0.05417	1	NA	-5431.75	10867.5	NA	0.204496	0.246802
flat	Azole	ENOG503NYXD	2a	0.88105	0.11895	0	0.05417	1	9.49859	-5431.75	10871.5	0.999999	NA	NA
flat	Azole	ENOG503NZA5	1a	0.93684	0.06316	NA	0.09348	1	NA	-5444.33	10892.7	NA	0.400265	0.37524
flat	Azole	ENOG503NZA5	2a	0.93684	0.0409	0.02226	0.09348	1	1	-5444.33	10896.7	1	NA	NA
flat	Azole	ENOG503NZZ7	1a	0.90953	0.09047	NA	0.07525	1	NA	-2011.01	4026.02	NA	0.188017	0.211662
flat	Azole	ENOG503NZZ7	2a	0.93563	0.03221	0.03216	0.08653	1	4.76134	-2008.51	4025.02	0.0823674	NA	NA
flat	Azole	ENOG503NZZA	1a	0.95279	0.04721	NA	0.0543	1	NA	-1040.75	2085.51	NA	0.150253	0.198232
flat	Azole	ENOG503NZZA	2a	0.95279	0.0256	0.02161	0.0543	1	1	-1040.75	2089.51	1	NA	NA
flat	Azole	ENOG503NZZS	1a	0.91575	0.08425	NA	0.01816	1	NA	-1427.4	2858.8	NA	0.0904255	0.184752
flat	Azole	ENOG503NZZS	2a	0.91575	0.02637	0.05788	0.01816	1	1	-1427.4	2862.8	1	NA	NA
flat	Azole	ENOG503P022	1a	0.95421	0.04579	NA	0.02904	1	NA	-1631.34	3266.67	NA	0.0995261	0.175671
flat	Azole	ENOG503P022	2a	0.95421	0.04288	0.00291	0.02904	1	1	-1631.34	3270.67	1	NA	NA
flat	Azole	ENOG503P0ND	1a	0.99999	1e-05	NA	0.04711	1	NA	-800.433	1604.87	NA	0.0980392	0.0988562
flat	Azole	ENOG503P0ND	2a	1	0	0	0.04711	1	1	-800.433	1608.87	0.99979	NA	NA
flat	Azole	ENOG503P0R0	1a	0.97922	0.02078	NA	0.0454	1	NA	-4389.8	8783.6	NA	0.123357	0.189665
flat	Azole	ENOG503P0R0	2a	0.97922	0.02078	0	0.0454	1	16.6641	-4389.8	8787.6	1	NA	NA
flat	Azole	ENOG503P0Y4	1a	0.89427	0.10573	NA	0.03631	1	NA	-971.868	1947.74	NA	0.29386	0.27729
flat	Azole	ENOG503P0Y4	2a	0.89427	0.05414	0.05159	0.03631	1	1	-971.868	1951.74	1	NA	NA
flat	Azole	ENOG503P17W	1a	0.86759	0.13241	NA	0.07485	1	NA	-1630.24	3264.49	NA	0.22327	0.228512
flat	Azole	ENOG503P17W	2a	0.86759	0.06032	0.07209	0.07485	1	1	-1630.24	3268.49	1	NA	NA
flat	Azole	ENOG503P2D4	1a	0.9645	0.0355	NA	0.01631	1	NA	-1207.82	2419.64	NA	0.0594286	0.150095
flat	Azole	ENOG503P2D4	2a	0.9645	0.01065	0.02485	0.01631	1	1	-1207.82	2423.64	1	NA	NA
flat	Azole	ENOG503P2YH	1a	0.95075	0.04925	NA	0.0419	1	NA	-1236.72	2477.44	NA	0.156429	0.226905
flat	Azole	ENOG503P2YH	2a	0.95075	0.01918	0.03006	0.0419	1	1	-1236.72	2481.44	1	NA	NA
flat	Azole	ENOG503PAHB	1a	0.96378	0.03622	NA	0.02639	1	NA	-2107.45	4218.9	NA	0.091358	0.186831
flat	Azole	ENOG503PAHB	2a	0.96378	0.01325	0.02297	0.02639	1	1	-2107.45	4222.9	1	NA	NA
flat	Azole	ENOG503PCMD	1a	0.78923	0.21077	NA	0.09484	1	NA	-1638.83	3281.65	NA	0.372222	0.338889
flat	Azole	ENOG503PCMD	2a	0.78922	0.21078	0	0.09484	1	8.3406	-1638.83	3285.65	1	NA	NA
flat	MBC	ENOG503NU72	1a	0.8928	0.1072	NA	0.0503	1	NA	-8246.91	16497.8	NA	0.109697	0.14353
flat	MBC	ENOG503NU72	2a	0.8928	0.05825	0.04895	0.0503	1	1	-8246.91	16501.8	1	NA	NA
flat	MBC	ENOG503NYBZ	1a	0.89819	0.10181	NA	0.04904	1	NA	-6881.5	13767	NA	0.139838	0.188656
flat	MBC	ENOG503NYBZ	2a	0.89819	0.07417	0.02765	0.04904	1	1	-6881.5	13771	1	NA	NA
flat	MBC	ENOG503P0DS	1a	0.92839	0.07161	NA	0.04475	1	NA	-4355.58	8715.17	NA	0.105234	0.158953
flat	MBC	ENOG503P0DS	2a	0.92839	0.0504	0.02121	0.04475	1	1	-4355.58	8719.17	1	NA	NA
flat	MBC	ENOG503P21F	1a	0.87585	0.12415	NA	0.06	1	NA	-4921.27	9846.53	NA	0.160317	0.195944
flat	MBC	ENOG503P21F	2a	0.87585	0.05795	0.0662	0.06	1	1	-4921.27	9850.53	1	NA	NA
valb	Azole	ENOG503NV1Q	1a	0.98606	0.01394	NA	0.04124	1	NA	-1895.61	3795.22	NA	0.528439	0.40377
valb	Azole	ENOG503NV1Q	2a	0.98606	0.00595	0.008	0.04124	1	1	-1895.61	3799.22	1	NA	NA
valb	Azole	ENOG503NV2T	1a	0.99999	1e-05	NA	0.01231	1	NA	-1090.78	2185.57	NA	0.0347826	0.0792271
valb	Azole	ENOG503NV2T	2a	1	0	0	0.01231	1	1	-1090.78	2189.57	0.999019	NA	NA
valb	Azole	ENOG503NVIP	1a	0.90878	0.09122	NA	0.02108	1	NA	-753.499	1511	NA	0.108586	0.123737
valb	Azole	ENOG503NVIP	2a	0.90878	0.04587	0.04535	0.02108	1	1	-753.499	1515	1	NA	NA
valb	Azole	ENOG503NW8V	1a	0.97618	0.02382	NA	0.01461	1	NA	-3836.22	7676.45	NA	0.288066	0.293096
valb	Azole	ENOG503NW8V	2a	0.97618	0.02382	0	0.01461	1	51.6742	-3836.22	7680.45	1	NA	NA
valb	Azole	ENOG503NWIQ	1a	0.8268	0.1732	NA	0.18643	1	NA	-380.5	765	NA	0.276042	0.168403
valb	Azole	ENOG503NWIQ	2a	0.8268	0.09458	0.07862	0.18643	1	1	-380.5	769	1	NA	NA
valb	Azole	ENOG503NWM1	1a	0.97106	0.02894	NA	0.02364	1	NA	-1208.66	2421.32	NA	0.418803	0.379867
valb	Azole	ENOG503NWM1	2a	0.97106	0.00068	0.02826	0.02364	1	1	-1208.66	2425.32	1	NA	NA
valb	Azole	ENOG503NXXQ	1a	0.55808	0.44192	NA	0.03676	1	NA	-244.815	493.63	NA	0.427778	0.387037
valb	Azole	ENOG503NXXQ	2a	0.55808	0.28571	0.1562	0.03676	1	1	-244.815	497.63	1	NA	NA
valb	Azole	ENOG503NZJ7	1a	0.99999	1e-05	NA	0.0092	1	NA	-636.189	1276.38	NA	0.320988	0.315501
valb	Azole	ENOG503NZJ7	2a	1	0	0	0.0092	1	1	-636.189	1280.38	0.999792	NA	NA
valb	Azole	ENOG503NZRS	1a	0.99999	1e-05	NA	0.05592	1	NA	-768.28	1540.56	NA	0.584699	0.455373
valb	Azole	ENOG503NZRS	2a	1	0	0	0.05592	1	1	-768.28	1544.56	0.999934	NA	NA
valb	Azole	ENOG503P1A6	1a	0.87115	0.12885	NA	0.02763	1	NA	-3290.38	6584.76	NA	0.506472	0.424257
valb	Azole	ENOG503P1A6	2a	0.87115	0.12848	0.00037	0.02763	1	1	-3290.38	6588.76	1	NA	NA
valb	Azole	ENOG503Q54R	1a	0.82697	0.17303	NA	0.0543	1	NA	-2612.04	5228.07	NA	0.437984	0.40491
valb	Azole	ENOG503Q54R	2a	0.82697	0.17303	0	0.0543	1	1	-2612.04	5232.07	1	NA	NA
valb	MBC	ENOG503P0DS	1a	0.96265	0.03735	NA	0.03802	1	NA	-3149.68	6303.35	NA	0.0803822	0.0991194
valb	MBC	ENOG503P0DS	2a	0.97724	0	0.02276	0.04274	1	4.86691	-3147.7	6303.4	0.138615	NA	NA

## Sheet: Supp. Table 6
Table S6 - Effector gene presence/absence		F. culmorum	V. nonalfalfae	F. lateritium
	Number of samples	7	14	11
	Number putative effectors	1025	1187	1454
	Numbers modified after BLAST	19	31	12
	Numbers modified after BLAST/sample	3	2	1
	Number shared putative effectors	938	1113	1214
	Number effectors presence/absence	87	74	240
	% effectors presence/absence	8.4878	6.2342	16.5062
	Significant correlation with Year	OG0011255	OG0008979*;OG0009086	OG0011181;OG0011233;OG0011505;OG0011776;OG0012470
	Total deviance explained by year	0.155	0.102	0.141
	Significant correlation with Host	none	OG0008979;OG0009019;OG0009086	OG0011191;OG0011220;OG0011556;OG0010274;OG0011731
	Total deviance explained by host	0.123	0.122	0.141
	Unexplained deviance	0.722	0.776	0.718
			Host/Year
	Annotations		*Leucine aminopeptidase 1	Year: oxidoreductase
				Basically unnamed
